# Supplementary material for: Integrated Metabolomics and Transcriptomics Analyses of the Biosynthesis of Arbutin and 6′-O-Caffeoylarbutin in Vaccinium dunalianum Cell Suspension Cultures Fed with Hydroquinone
Source: Int J Mol Sci. 2024 Jul 16;25(14):7760. doi: 10.3390/ijms25147760 (PMC11277349; doi:10.3390/ijms25147760)
Supplement: Supplementary file 1 [file ijms-25-07760-s001.zip › Supplementary Tables.xlsx]

## Sheet: Table S1
Table S1. Differential metabolites in cells of control and hydroquinone treatment groups of V. dunalianum
Compound	CAS	Formula	Classification	Peak area						VIP value	P value	Log2 FC value	Regulation	KEGG pathway
				Control-1	Control-2	Control-3	H-1	H-2	H-3
D-lactic acid	10326-41-7	C3H6O3	Organic acids	11907	15717	15717	33574	30328	23791	1.49294	0.00930016	1.01673	UP	ko01120: Microbial metabolism in diverse environments; ko00620: Pyruvate metabolism; ko01502: Vancomycin resistance
citraconic acid	498-23-7	C5H6O4	Organic acids	293210	369810	261240	0	0	0	1.58776	0.000667692	-15.063	Down	ko01100: Metabolic pathways; ko01210: 2-Oxocarboxylic acid metabolism; ko00290: Valine, leucine and isoleucine biosynthesis; ko00660: C5-Branched dibasic acid metabolism
L-ornithine	70-26-8	C5H12N2O2	Amino acids	1479400	1649800	1418000	0	0	0	1.61536	2.59118e-05	-17.3617	Down	ko01100: Metabolic pathways; ko01110: Biosynthesis of secondary metabolites; ko01130: Biosynthesis of antibiotics; ko01230: Biosynthesis of amino acids; ko02010: ABC transporters; ko01210: 2-Oxocarboxylic acid metabolism; ko00330: Arginine and proline metabolism; ko00480: Glutathione metabolism; ko00220: Arginine biosynthesis; ko00472: D-Arginine and D-ornithine metabolism
salicylic acid	69-72-7	C7H6O3	Phenolic acids	61965	72130	65820	43820	22330	26918	1.50482	0.00768354	-1.10303	Down	ko01100: Metabolic pathways; ko01110: Biosynthesis of secondary metabolites; ko01120: Microbial metabolism in diverse environments; ko01130: Biosynthesis of antibiotics; ko00360: Phenylalanine metabolism; ko01220: Degradation of aromatic compounds; ko04075: Plant hormone signal transduction
3-methylmalic acid	608-41-3	C5H8O5	Organic acids	0	0	0	20013	14601	27817	1.52226	0.00560659	11.1751	UP	ko01100: Metabolic pathways; ko01230: Biosynthesis of amino acids; ko01210: 2-Oxocarboxylic acid metabolism; ko00290: Valine, leucine and isoleucine biosynthesis; ko00660: C5-Branched dibasic acid metabolism
4-nitrocatechol	3316-09-4	C6H5NO4	Phenolic acids	0	0	0	78984	80154	21665	1.36667	0.0354746	12.7092	UP	ko01120: Microbial metabolism in diverse environments
S-allyl-L-cysteine	21593-77-1	C6H11NO2S	Amino acids	13639	14832	14895	41544	40300	23998	1.42538	0.0213063	1.28728	UP	-
4-hydroxy-2-oxoglutaric acid	1187-99-1	C5H6O6	Organic acids	0	0	0	187990	283250	328380	1.54961	0.00298913	14.8541	UP	ko00630: Glyoxylate and dicarboxylate metabolism
α-hydroxycinnamic acid	-	C9H8O3	Phenolic acids	150390	207320	187790	896100	753940	863830	1.6063	0.000142217	2.20426	UP	ko00360: Phenylalanine metabolism
2-hydroxycinnamic acid	614-60-8	C9H8O3	Phenolic acids	369620	395460	386490	1815100	1661800	1694200	1.61808	9.20987e-06	2.16687	UP	ko01110: Biosynthesis of secondary metabolites; ko01120: Microbial metabolism in diverse environments; ko00940: Phenylpropanoid biosynthesis; ko00360: Phenylalanine metabolism
p-coumaric acid	501-98-4	C9H8O3	Phenolic acids	59062	34340	40630	108380	124170	129030	1.57173	0.00143769	1.43174	UP	ko01100: Metabolic pathways; ko01110: Biosynthesis of secondary metabolites; ko00940: Phenylpropanoid biosynthesis; ko00360: Phenylalanine metabolism; ko01220: Degradation of aromatic compounds; ko00350: Tyrosine metabolism; ko00130: Ubiquinone and other terpenoid-quinone biosynthesis; ko00950: Isoquinoline alkaloid biosynthesis
2-(formylamino)benzoic acid	3342-77-6	C8H7NO3	Phenolic acids	92732	117800	117400	263290	281240	276430	1.61057	7.6351e-05	1.32392	UP	ko00380: Tryptophan metabolism
3-(4-hydroxyphenyl)-propionic acid	501-97-3	C9H10O3	Phenolic acids	0	0	0	17711	16736	23350	1.58639	0.000731245	11.0638	UP	-
gallic acid	149-91-7	C7H6O5	Phenolic acids	0	0	0	159770	167440	196360	1.60918	9.6995e-05	14.2431	UP	ko01120: Microbial metabolism in diverse environments
3-isopropylmalic acid	16048-89-8	C7H12O5	Organic acids	179610	190680	137360	516090	535450	482260	1.60826	0.000108852	1.5952	UP	ko01100: Metabolic pathways; ko01110: Biosynthesis of secondary metabolites; ko01230: Biosynthesis of amino acids; ko01210: 2-Oxocarboxylic acid metabolism; ko00290: Valine, leucine and isoleucine biosynthesis
2-isopropylmalic acid	3237-44-3	C7H12O5	Organic acids	170710	224030	156530	539090	579430	536050	1.6075	0.000121428	1.58563	UP	ko01100: Metabolic pathways; ko01110: Biosynthesis of secondary metabolites; ko01230: Biosynthesis of amino acids; ko01210: 2-Oxocarboxylic acid metabolism; ko00290: Valine, leucine and isoleucine biosynthesis; ko00620: Pyruvate metabolism
2-propylmalic acid	15574-73-9	C7H12O5	Organic acids	179610	190680	137360	516090	535450	482260	1.60826	0.000108852	1.5952	UP	ko00620: Pyruvate metabolism
caffeic acid	331-39-5	C9H8O4	Phenolic acids	0	0	0	124340	164790	159390	1.59938	0.000296128	14.0199	UP	-
4-hydroxy-3,5-dimethoxybenzaldehyde	134-96-3	C9H10O4	Phenolic acids	86058	115170	123380	40002	63222	58788	1.45469	0.0154436	-1.0026	Down	-
N-glycyl-L-leucine	212-785-9	C8H16N2O3	Amino acids	2505400	2671400	2094300	1166000	1121500	1150100	1.56632	0.00175336	-1.08077	Down	-
L-glycyl-L-isoleucine	69292-40-6	C8H16N2O3	Amino acids	2162200	2080900	1760800	1051500	965670	974920	1.5737	0.00132429	-1.00475	Down	-
N-methylserotonin	1134-01-6	C11H14N2O	Alkaloids	355110	319640	487910	129560	128500	113040	1.51116	0.00686527	-1.64755	Down	ko00380: Tryptophan metabolism
D-glucaric acid	87-73-0	C6H10O8	Carbohydrates	31182	49580	60053	99905	99154	86381	1.5089	0.00713736	1.01939	UP	ko00053: Ascorbate and aldarate metabolism
glucaric acid	25525-21-7	C6H10O8	Carbohydrates	31182	49580	60053	99905	99154	86381	1.5089	0.00713736	1.01939	UP	ko01100: Metabolic pathways; ko00053: Ascorbate and aldarate metabolism
sinapyl alcohol	537-33-7	C11H14O4	Phenolic acids	13430	19137	21119	57617	69937	47586	1.53626	0.00412949	1.70589	UP	ko01100: Metabolic pathways; ko01110: Biosynthesis of secondary metabolites; ko00940: Phenylpropanoid biosynthesis
L-glycyl-L-phenylalanine	721-66-4	C11H14N2O3	Amino acids	1386600	1490300	1079100	626530	622520	525510	1.53034	0.00471358	-1.15658	Down	-
biotin	58-85-5	C10H16N2O3S	Vitamins	48691	46910	52671	29346	17244	0	1.44484	0.0174792	-1.66987	Down	ko01100: Metabolic pathways; ko02010: ABC transporters; ko00780: Biotin metabolism
glucose-1-phosphate	59-56-3	C6H13O9P	Carbohydrates	1071900	1352800	943610	305740	376980	752040	1.40974	0.0247245	-1.23122	Down	ko01100: Metabolic pathways; ko01110: Biosynthesis of secondary metabolites; ko01120: Microbial metabolism in diverse environments; ko01130: Biosynthesis of antibiotics; ko00052: Galactose metabolism; ko00520: Amino sugar and nucleotide sugar metabolism; ko00040: Pentose and glucuronate interconversions; ko00500: Starch and sucrose metabolism; ko00010: Glycolysis / Gluconeogenesis
fructose-6-phosphate	643-13-0	C6H13O9P	Carbohydrates	747550	853360	685350	198340	218130	456220	1.50188	0.00808034	-1.38945	Down	ko01100: Metabolic pathways; ko01120: Microbial metabolism in diverse environments; ko01200: Carbon metabolism; ko00052: Galactose metabolism; ko00500: Starch and sucrose metabolism; ko00710: Carbon fixation in photosynthetic organisms; ko04931: Insulin resistance
arbutin	497-76-7	C12H16O7	Phenolic acids	30993	34691	24950	38767000	41194000	56721000	1.5751	0.00126528	10.5585	UP	ko00010: Glycolysis / Gluconeogenesis
p-hydroxypheny-β-D-allopyranoside	-	C12H16O7	Phenolic acids	28401	37400	26756	40094000	41493000	57708000	1.57632	0.0012002	10.5555	UP	-
pantetheine	496-65-1	C11H22N2O4S	Amines	119010	128020	96896	15150	13767	43598	1.55523	0.0025208	-2.24575	Down	ko01130: Biosynthesis of antibiotics; ko00770: Pantothenate and CoA biosynthesis; ko00332: Carbapenem biosynthesis
9-oxo-10E,12Z-octadecadienoic acid	54232-59-6	C18H30O3	Lipids	13150	15141	15218	6182.9	9068.8	6120.7	1.54443	0.00338587	-1.02556	Down	ko00591: Linoleic acid metabolism
13S-hydroxy-9Z,11E,15Z-octadecatrienoic acid	87984-82-5	C18H30O3	Lipids	2097.6	2216.6	1602.3	0	0	0	1.59312	0.000476131	-7.77564	Down	ko00592: alpha-Linolenic acid metabolism
E,E,Z-1,3,12-nonadecatriene-5,14-diol	-	C19H34O2	Lipids	16764000	19239000	15404000	3075600	3172800	7604800	1.55445	0.00258317	-1.89174	Down	-
indican	487-60-5	C14H17NO6	Carbohydrates	8246.2	15989	19481	44730	40729	33500	1.52017	0.00580971	1.44423	UP	-
N7-methylguanosine	20244-86-4	C11H15N5O5	Nucleotides	14426	6417.1	13146	25534	27196	34766	1.49418	0.00913033	1.36415	UP	-
9,10-epoxyoctadecanoic acid	2443-39-2	C18H34O3	Lipids	4687900	5110500	4547800	0	0	0	1.61807	9.30885e-06	-19.0193	Down	ko00073: Cutin, suberine and wax biosynthesis
2-amino-1-hydroxyoctadecan-3-one	16105-69-4	C18H37NO2	Ketones	299160	293560	241000	140680	143370	131270	1.56574	0.00179192	-1.00534	Down	ko01100: Metabolic pathways; ko00600: Sphingolipid metabolism
diosmetin	520-34-3	C16H12O6	Flavonoids	0	0	0	4766.7	4579.8	5336.8	1.61518	2.78927e-05	9.087	UP	-
gallocatechin	970-73-0	C15H14O7	Flavonoids	16152	14089	16152	30021	38085	48151	1.47774	0.0116645	1.32534	UP	ko01110: Biosynthesis of secondary metabolites; ko00941: Flavonoid biosynthesis
glutathione	70-18-8	C10H17N3O6S	Amino acids	980990	1035300	1150700	4696.6	4684.7	57510	1.61362	4.09376e-05	-5.56515	Down	ko01100: Metabolic pathways; ko02010: ABC transporters; ko00270: Cysteine and methionine metabolism; ko00480: Glutathione metabolism
eicosenoic acid	26764-41-0	C20H38O2	Lipids	10873000	13409000	9231900	3330500	3394900	5877900	1.49379	0.00916254	-1.41096	Down	ko01040: Biosynthesis of unsaturated fatty acids
N-oleoylethanolamine	111-58-0	C20H39NO2	Amines	302000	269250	219130	122990	105450	166400	1.47523	0.0119356	-1.00128	Down	-
erucic acid	112-86-7	C22H42O2	Lipids	12411000	13801000	18165000	1608300	2661000	4249700	1.54618	0.00323547	-2.38105	Down	ko01040: Biosynthesis of unsaturated fatty acids
D-maltose	69-79-4	C12H22O11	Carbohydrates	0	0	0	1188700	1021100	869380	1.59657	0.000370809	16.7992	UP	ko01100: Metabolic pathways; ko02010: ABC transporters; ko00500: Starch and sucrose metabolism
galactinol	3687-64-7	C12H22O11	Carbohydrates	44158000	42835000	21624000	0	0	0	1.50437	0.00771096	-21.9398	Down	ko00052: Galactose metabolism
isomaltulose	13718-94-0	C12H22O11	Carbohydrates	0	0	0	1348300	477220	1957300	1.34116	0.0425633	17.0961	UP	-
guanosine 3',5'-cyclic monophosphate	7665-99-8	C10H12N5O7P	Nucleotides	26958	22758	25958	9633.7	6970.8	17495	1.45615	0.0152038	-1.15005	Down	ko00230: Purine metabolism
N-feruloylserotonin	68573-23-9	C20H20N2O4	Alkaloids	0	0	0	16814	19008	31972	1.49699	0.00880069	11.294	UP	-
S-(5'-adenosyl)-L-methionine	485-80-3	C15H22N6O5S	Amino acids	43993	47845	38573	94377	122890	195630	1.36612	0.0358252	1.66272	UP	ko01100: Metabolic pathways; ko01110: Biosynthesis of secondary metabolites; ko01130: Biosynthesis of antibiotics; ko01230: Biosynthesis of amino acids; ko00270: Cysteine and methionine metabolism; ko00330: Arginine and proline metabolism; ko00908: Zeatin biosynthesis; ko00261: Monobactam biosynthesis; ko04122: Sulfur relay system
robustaside A	148810-39-3	C21H22O9	Phenolic acids	0	5271.8	0	74942	71282	128250	1.50038	0.00832745	5.69731	UP	-
syringaresinol	21453-71-4	C22H26O8	Phenylpropanoids	25259	28636	27329	80130	85936	46048	1.40854	0.02499	1.38486	UP	-
1-O-feruloyl-3-O-caffeoylglycerol	-	C22H22O9	Phenolic acids	322330	322640	257760	121410	120490	191730	1.5016	0.00809769	-1.05783	Down	-
sophoricoside	152-95-4	C21H20O10	Flavonoids	106250	129390	110900	0	0	0	1.61009	8.20228e-05	-13.6478	Down	-
galangin-7-O-glucoside	-	C21H20O10	Flavonoids	35400	41772	39317	13926	20793	16247	1.57332	0.00134304	-1.19259	Down	-
genistein-7-O-galactoside	-	C21H20O10	Flavonoids	37434	125890	110900	0	0	0	1.39213	0.028727	-13.3101	Down	-
6'-O-caffeoylarbutin	136172-60-6	C21H22O10	Phenolic acids	0	0	0	33676	80031	54552	1.46365	0.0138759	12.6054	UP	-
lysoPE 16:1	-	C21H42NO7P	Lipids	10409	10269	14292	25737	23473	38427	1.42158	0.0221645	1.32542	UP	-
epicatechin-4'-O-β-D-glucopyranoside	-	C21H24O11	Flavonoids	84781	78495	94567	30072	33280	34268	1.59606	0.000384869	-1.40125	Down	-
epicatechin-6-C-β-D-glucopyranoside	-	C21H24O11	Flavonoids	84781	78495	94567	30072	33280	34268	1.59606	0.000384869	-1.40125	Down	-
ovalifoliolide B	-	C29H46O4	Terpenoids	744320	360760	670700	0	0	0	1.50769	0.00729899	-16.0051	Down	-
hederagonic acid	466-01-3	C30H46O4	Terpenoids	195370	178870	176400	52824	53230	73458	1.60502	0.000165675	-1.61703	Down	-
colubrinic acid	67594-73-4	C30H46O4	Terpenoids	0	0	0	159170	142260	201860	1.58722	0.000696541	14.1861	UP	-
lysoPE 18:2	60701-98-6	C23H44NO7P	Lipids	14753000	17255000	12858000	29040000	29307000	32647000	1.58306	0.000871312	1.02015	UP	-
quercetin-3-O-glucuronide	22688-79-5	C21H18O13	Flavonoids	9503.8	6843.9	6211.2	0	0	0	1.5666	0.00173814	-9.70652	Down	-
gossypetin-3-O-glucoside	-	C21H20O13	Flavonoids	0	0	0	38506	28890	26877	1.58143	0.000938066	11.7697	UP	-
27,28-dicarboxyl ursolic acid	-	C30H46O5	Terpenoids	306350	278590	286790	86764	69134	211790	1.42573	0.0211976	-1.2454	Down	-
arjunic acid	31298-06-3	C30H48O5	Terpenoids	0	0	0	59064	69388	78005	1.60213	0.000230691	12.9006	UP	-
kaempferol-3-O-(2''-O-acetyl)glucuronide	-	C23H20O13	Flavonoids	15280	15476	17904	0	0	0	1.6134	4.32781e-05	-10.8156	Down	-
syringic acid-4-O-(6''-feruloyl)glucoside	-	C25H28O13	Phenolic acids	27762	50624	22085	0	0	0	1.43856	0.0184809	-11.8615	Down	-
glomeratose A	202471-84-9	C24H34O15	Phenolic acids	22049	0	30528	53237	40652	58333	1.37089	0.0341242	1.53342	UP	-
uridine-diphosphate-5'-glucose	133-89-1	C15H24N2O17P2	Nucleotides	3054800	3218100	2388900	623240	740880	2139500	0.454099	0.599751	0.163962	Down	ko01100: Metabolic pathways; ko01130: Biosynthesis of antibiotics; ko00240: Pyrimidine metabolism; ko00052: Galactose metabolism; ko00053: Ascorbate and aldarate metabolism; ko00520: Amino sugar and nucleotide sugar metabolism; ko00040: Pentose and glucuronate interconversions; ko00500: Starch and sucrose metabolism; ko00908: Zeatin biosynthesis; ko00561: Glycerolipid metabolism
N',N'',N'''-p-coumaroyl-cinnamoyl-caffeoyl spermidine	-	C34H37N3O6	Alkaloids	9095.7	2269.4	10768	29150	35798	31404	1.56884	0.00159982	2.12211	UP	-
luteolin-7,3'-di-O-glucoside	52187-80-1	C27H30O16	Flavonoids	13913	12341	12259	0	0	0	1.61644	1.83688e-05	-10.4782	Down	-
baimaside	18609-17-1	C27H30O17	Flavonoids	0	0	0	35372	28792	57216	1.4936	0.00924834	12.1343	UP	ko00944: Flavone and flavonol biosynthesis
3,4,5-tricaffeoylquinic acid	86632-03-3	C34H30O15	Phenolic acids	10834	13366	16092	0	0	0	1.58213	0.000903801	-10.5433	Down	-
flavin adenine dinucleotide	146-14-5	C27H33N9O15P2	Nucleotides	0	0	0	40190	31043	49935	1.56616	0.00177601	12.1318	UP	ko01100: Metabolic pathways; ko01110: Biosynthesis of secondary metabolites; ko00740: Riboflavin metabolism
Abbreviations: FC, Fold change; KEGG, Kyoto encyclopedia of genes and genomes; VIP, variable importance in projection.

## Sheet: Table S2
Table S2. The base information of RNA-seq and assembly
Sample	Raw reads (bp)	Clean reads (pb)	Clean bases (pb)	Q20 (%)	Q30 (%)	GC (%)
Control-1	50568304	50357386	7585245600	97.51	93.32	46.52
Control-2	76749716	76492684	11512457400	97.93	94.24	46.38
Control-3	58420236	58195626	8763035400	97.78	93.81	47.04
H-1	53440582	53244910	8016087300	98.03	94.29	46.72
H-2	63522410	63323202	9528361500	98.1	94.49	46.7
H-3	84350364	84098972	12652554600	97.99	94.21	46.34

## Sheet: Table S3
Table S3. Differential expression genes in cells of control and hydroquinone treatment groups of V. dunalianum
Gene ID	Symbol	Fpkm value						Log2 FC value	P value	FDR value	KEGG pathway	GO function
		Control-1	Control-2	Control-3	H-1	H-2	H-3
Unigene0000009	mcfB	4.31	4.68	4.05	8.28	8.33	10.85	1.07439	4.33438e-21	1.89968e-19	-	-
Unigene0000013	RE2	0.14	0.28	0.16	0.43	0.45	0.73	1.47294	0.00392249	0.0289369	-	-
Unigene0000015	-	0.28	0.24	0.03	3.81	4.07	4.61	4.5052	3.00104e-22	1.39983e-20	-	-
Unigene0000021	At3g10240	14.24	14.98	11.44	2.25	2.24	2.83	-2.47369	1.01807e-28	6.48304e-27	-	GO 0005515: protein binding
Unigene0000032	At3g50210	1.45	2.35	0.87	0.35	0.14	0.4	-2.39155	0.00440333	0.0319986	-	GO 0003674: molecular function; GO 0003824: catalytic activity; GO 0005488: binding; GO 0016491: oxidoreductase activity; GO 0043167: ion binding; GO 0043169: cation binding; GO 0046872: metal ion binding; GO 0051213: dioxygenase activity
Unigene0000037	-	0.88	2.55	0.95	2.92	3.54	3.62	1.20249	0.00122873	0.0102882	-	-
Unigene0000040	CYP72A67	26.27	32.17	15.32	0.89	0.69	1.02	-4.82626	1.02596e-56	1.69255e-54	ko00905: Brassinosteroid biosynthesis	GO 0005506: iron ion binding; GO 0016705: oxidoreductase activity, acting on paired donors, with incorporation or reduction of molecular oxygen; GO 0020037: heme binding
Unigene0000042	-	5.5	5.32	4.6	1.72	1.31	1.97	-1.6248	6.77758e-05	0.000718164	-	-
Unigene0000064	-	0	0	0	0.54	0.59	0.34	8.93664	0.00177232	0.0142908	-	-
Unigene0000069	TENA_E	17.25	16.13	17.15	93.27	98.33	82.12	2.43749	1.11344e-76	3.08175e-74	ko01100: Metabolic pathways; ko00730: Thiamine metabolism	GO 0003700: transcription factor activity, sequence-specific DNA binding; GO 0050334: thiaminase activity
Unigene0000071	-	0.3	0.53	0.22	0.75	0.78	1.82	1.67377	0.00177959	0.0143403	-	-
Unigene0000076	RABD2B	2.94	3.18	3.25	5.64	6.14	8.36	1.10394	6.13853e-06	7.64321e-05	-	GO 0003924: GTPase activity; GO 0005525: GTP binding
Unigene0000095	-	7.2	7.61	7.75	1.43	0.79	1.16	-2.73867	1.91461e-06	2.55903e-05	-	-
Unigene0000098	MIOX1	2.56	2.54	1.97	15.43	15.28	18.35	2.79477	9.7041e-113	5.15439e-110	ko01100: Metabolic pathways; ko00562: Inositol phosphate metabolism; ko00053: Ascorbate and aldarate metabolism	GO 0004672: protein kinase activity; GO 0005506: iron ion binding; GO 0005515: protein binding; GO 0005524: ATP binding; GO 0050113: inositol oxygenase activity
Unigene0000107	-	1.51	1.58	1.03	0	0	0.05	-6.36457	3.21683e-05	0.000358383	-	-
Unigene0000116	At4g27190	13.51	15.08	10.8	2.17	2.52	3.47	-2.27119	3.91567e-16	1.25501e-14	-	GO 0005515: protein binding; GO 0005524: ATP binding; GO 0016772: transferase activity, transferring phosphorus-containing groups; GO 0016887: ATPase activity; GO 0043531: ADP binding
Unigene0000120	-	0.66	0.88	0.45	1.3	1.18	2.09	1.19943	2.36479e-05	0.00026917	-	GO 0003677: DNA binding
Unigene0000122	-	1.39	1.43	0.72	2.86	2.63	3.55	1.35257	1.29286e-10	2.71018e-09	-	GO 0003676: nucleic acid binding
Unigene0000124	AKR4C9	138.21	135.45	142.18	342.58	346.72	338.35	1.30525	1.24609e-39	1.19899e-37	ko01100: Metabolic pathways; ko01110: Biosynthesis of secondary metabolites; ko00010: Glycolysis / Gluconeogenesis; ko00040: Pentose and glucuronate interconversions; ko00561: Glycerolipid metabolism	GO 0000166: nucleotide binding; GO 0003674: molecular function; GO 0003824: catalytic activity; GO 0004033: aldo-keto reductase (NADP) activity; GO 0005488: binding; GO 0008106: alcohol dehydrogenase (NADP+) activity; GO 0016229: steroid dehydrogenase activity; GO 0016491: oxidoreductase activity; GO 0016614: oxidoreductase activity, acting on CH-OH group of donors; GO 0016616: oxidoreductase act…
Unigene0000139	IQD32	24.98	26.09	19.21	2.25	2.57	3.39	-3.09766	5.12319e-25	2.73863e-23	-	GO 0003676: nucleic acid binding; GO 0004523: RNA-DNA hybrid ribonuclease activity; GO 0005515: protein binding
Unigene0000140	-	0.49	0.35	0.42	0.95	1.21	1.37	1.48624	0.00216587	0.0171025	-	-
Unigene0000143	-	5.06	4.96	4.49	1.46	1.47	2.14	-1.51699	5.29474e-05	0.000570379	-	GO 0046983: protein dimerization activity
Unigene0000151	RUN1	2.95	3.21	2.67	5.99	7.73	8.6	1.33785	8.49995e-23	4.11084e-21	-	GO 0005515: protein binding; GO 0005524: ATP binding; GO 0016887: ATPase activity; GO 0043531: ADP binding
Unigene0000155	-	0.44	0.26	0.14	0.23	0.98	1.05	1.42786	0.0013348	0.0110799	-	GO 0008146: sulfotransferase activity
Unigene0000160	CHY1	5.68	5.73	4.7	1.57	1.39	2.3	-1.61482	2.52727e-05	0.000286386	ko01100: Metabolic pathways; ko01200: Carbon metabolism; ko00280: Valine, leucine and isoleucine degradation; ko00640: Propanoate metabolism; ko00410: beta-Alanine metabolism	GO 0003824: catalytic activity; GO 0003857: 3-hydroxyacyl-CoA dehydrogenase activity; GO 0003860: 3-hydroxyisobutyryl-CoA hydrolase activity; GO 0004300: enoyl-CoA hydratase activity; GO 0008935: 1,4-dihydroxy-2-naphthoyl-CoA synthase activity
Unigene0000164	RE1	143.71	183.47	86.49	20.61	22.16	42.6	-2.27668	6.12723e-12	1.44441e-10	-	-
Unigene0000165	VAB	21.04	22.51	21.23	1.07	0.8	0.99	-4.50146	2.52032e-51	3.59615e-49	-	-
Unigene0000175	-	15.52	15.58	16.62	2.82	2.21	1.07	-2.96771	6.18129e-13	1.58136e-11	-	-
Unigene0000179	-	0.67	0.45	0.35	1.87	1.16	1.83	1.72514	1.30051e-06	1.77859e-05	-	GO 0005524: ATP binding
Unigene0000194	GIP	1.69	1.19	1.47	5.39	5.77	7.28	2.08375	1.27124e-25	6.96567e-24	-	-
Unigene0000197	CRK10	4.85	5.44	4.84	0.62	1.02	1.27	-2.37832	4.27017e-06	5.42944e-05	-	GO 0004672: protein kinase activity; GO 0005524: ATP binding
Unigene0000199	apgM	22.45	21.57	20.57	5.44	4.9	5.41	-2.03596	1.52159e-16	5.03488e-15	-	GO 0003824: catalytic activity; GO 0046537: 2,3-bisphosphoglycerate-independent phosphoglycerate mutase activity; GO 0046872: metal ion binding
Unigene0000206	-	4.43	6.77	2.9	40.59	36.69	60.85	3.29226	6.12749e-55	9.39992e-53	-	-
Unigene0000209	BOU	8.07	7.28	9.66	2.63	2.62	2.1	-1.76669	1.4995e-05	0.000176494	-	-
Unigene0000225	-	5.37	5.72	5	2.14	2.1	2.54	-1.24681	0.0048261	0.0347248	-	-
Unigene0000228	-	4.58	2.87	3.62	22.28	26.47	18.71	2.60738	2.30648e-27	1.37983e-25	-	-
Unigene0000229	-	4.34	3.66	5.31	34.23	35.89	23.82	2.81923	3.64526e-39	3.44967e-37	-	-
Unigene0000231	CAD1	5	4.74	5.28	21.27	18.54	15.95	1.89235	1.20338e-27	7.28927e-26	ko01100: Metabolic pathways; ko01110: Biosynthesis of secondary metabolites; ko00940: Phenylpropanoid biosynthesis	GO 0004024: alcohol dehydrogenase activity, zinc-dependent; GO 0004617: phosphoglycerate dehydrogenase activity; GO 0008270: zinc ion binding; GO 0008743: L-threonine 3-dehydrogenase activity; GO 0016491: oxidoreductase activity; GO 0016655: oxidoreductase activity, acting on NAD(P)H, quinone or similar compound as acceptor; GO 0018467: formaldehyde dehydrogenase activity; GO 0050607: mycothiol-d…
Unigene0000247	FAR1	0.29	0.64	0.52	2.38	1.29	1.8	1.91549	2.34731e-08	3.93029e-07	-	GO 0016743: carboxyl- or carbamoyltransferase activity
Unigene0000257	-	0	0	0	6.65	0	0	11.1142	1.8411e-07	2.78163e-06	-	-
Unigene0000258	At5g47030	36.52	36.88	47.53	13.71	11.21	9.21	-1.82506	8.19527e-08	1.28971e-06	ko01100: Metabolic pathways; ko00190: Oxidative phosphorylation	-
Unigene0000265	ADO3	6.53	6.34	6.21	14.49	16.52	16.3	1.31008	3.6772e-28	2.27388e-26	ko04712: Circadian rhythm - plant	GO 0005515: protein binding
Unigene0000273	-	202.97	187.41	253.06	52.74	44.84	35.36	-2.27503	1.08049e-14	3.13699e-13	-	-
Unigene0000275	NRPE1	17.54	20.76	14.23	3.05	2.83	3.22	-2.5292	6.68334e-26	3.72427e-24	-	GO 0003677: DNA binding; GO 0003899: DNA-directed RNA polymerase activity
Unigene0000276	NPF5.10	0.85	1.18	1.35	0	0.19	0.03	-3.94145	0.00502971	0.035973	-	GO 0003674: molecular function; GO 0005215: transporter activity; GO 0015333: peptide proton symporter activity; GO 0022857: transmembrane transporter activity
Unigene0000280	-	0.84	0.5	1.36	3.7	3.63	2.48	1.86129	1.02146e-05	0.000123538	-	-
Unigene0000314	-	26.99	30.61	24.69	8.32	8.43	11.76	-1.52925	5.26369e-05	0.000567167	-	GO 0003674: molecular function; GO 0003676: nucleic acid binding; GO 0003677: DNA binding; GO 0005488: binding; GO 0005515: protein binding; GO 0043167: ion binding; GO 0043169: cation binding; GO 0046872: metal ion binding; GO 0097159: organic cyclic compound binding; GO 1901363: heterocyclic compound binding
Unigene0000324	At1g12775	3.55	3.25	4.38	0.7	0.86	0.49	-2.44722	0.00327022	0.0246635	-	-
Unigene0000325	RPP13L3	16.33	17.98	12.43	2.67	1.91	2.37	-2.74957	1.42605e-22	6.77559e-21	-	GO 0043531: ADP binding
Unigene0000326	-	0.39	0.42	0.33	3.11	0.85	1.49	2.25722	0.00407671	0.02994	-	-
Unigene0000341	-	3.36	3.92	2.02	0.85	0.67	1.15	-1.80039	0.000111854	0.00113899	-	-
Unigene0000344	-	0.33	0.21	0	1.65	1.25	1.64	3.07166	3.60737e-05	0.000399086	-	-
Unigene0000345	-	2.62	1.56	0.87	0	0	0	-10.7171	0.00038486	0.00355962	-	GO 0046983: protein dimerization activity
Unigene0000349	ARR9	14.48	15.2	12.36	1.01	1.13	1.21	-3.64953	7.70843e-47	9.43179e-45	-	-
Unigene0000362	CXXS1	1.72	1.41	2.56	7.75	6.71	6.47	1.87907	2.9292e-17	1.01533e-15	-	GO 0003756: protein disulfide isomerase activity; GO 0015036: disulfide oxidoreductase activity
Unigene0000364	-	0.77	1.19	1.31	0	0.06	0.04	-5.03122	0.00339256	0.0254796	-	-
Unigene0000368	-	4.22	5.2	2.44	1.07	0.78	1.13	-1.99272	0.00153467	0.0125665	ko04626: Plant-pathogen interaction	-
Unigene0000372	-	2.79	1.89	1.84	0.39	0.66	0.35	-2.21945	0.00238569	0.0186302	-	-
Unigene0000379	-	0.34	0.41	0.29	1.25	1.15	1.4	1.86942	0.000229806	0.00221769	-	-
Unigene0000382	LOX1.5	0.62	0.37	0.26	4.72	4.66	3.31	3.34369	1.85894e-15	5.67124e-14	ko00591: Linoleic acid metabolism	GO 0016702: oxidoreductase activity, acting on single donors with incorporation of molecular oxygen, incorporation of two atoms of oxygen; GO 0046872: metal ion binding
Unigene0000387	-	0	0	0	1.31	0.8	0.82	9.93172	6.44548e-05	0.000685028	-	-
Unigene0000398	-	0.58	0.66	0.28	1.85	1.43	2.17	1.84218	2.66093e-06	3.48259e-05	-	-
Unigene0000400	-	0.13	0.33	0	3.59	2.64	2.02	4.16469	6.43909e-06	7.99146e-05	-	GO 0016747: transferase activity, transferring acyl groups other than amino-acyl groups
Unigene0000402	-	2.6	2.9	1.43	6.11	6.32	7.91	1.55339	5.14374e-19	1.98596e-17	-	-
Unigene0000408	ASA2	1.07	1.28	0.93	2.85	2.65	3.22	1.41063	6.58046e-13	1.67826e-11	-	-
Unigene0000410	-	3.06	3.36	2.88	9.03	8.1	8.59	1.46759	1.44972e-12	3.60723e-11	-	-
Unigene0000414	-	0	0.06	0	0.41	1.04	0.46	4.99247	0.00260427	0.0201606	-	-
Unigene0000417	At1g61280	17.51	17.81	18.22	8.11	6.55	7.05	-1.30226	0.00283637	0.0217612	ko01100: Metabolic pathways; ko00563: Glycosylphosphatidylinositol(GPI)-anchor biosynthesis	-
Unigene0000427	SAC4	17.59	19.25	13.64	32.98	37.65	49.77	1.25405	2.39001e-28	1.48894e-26	ko01100: Metabolic pathways; ko00562: Inositol phosphate metabolism	GO 0003674: molecular function; GO 0003824: catalytic activity; GO 0004438: phosphatidylinositol-3-phosphatase activity; GO 0016787: hydrolase activity; GO 0016788: hydrolase activity, acting on ester bonds; GO 0016791: phosphatase activity; GO 0034593: phosphatidylinositol bisphosphate phosphatase activity; GO 0034596: phosphatidylinositol phosphate 4-phosphatase activity; GO 0042578: phosphoric…
Unigene0000431	DPB2	1.91	2.11	1.53	0.42	0.16	0.04	-3.16215	0.000383803	0.0035523	ko03420: Nucleotide excision repair; ko03030: DNA replication; ko03410: Base excision repair	GO 0003674: molecular function; GO 0003676: nucleic acid binding; GO 0003677: DNA binding; GO 0003690: double-stranded DNA binding; GO 0003697: single-stranded DNA binding; GO 0003824: catalytic activity; GO 0003887: DNA-directed DNA polymerase activity; GO 0005488: binding; GO 0005515: protein binding; GO 0016740: transferase activity; GO 0016772: transferase activity, transferring phosphorus-co…
Unigene0000436	-	446.34	499.71	420	3428.08	3398.93	3978.18	2.98364	3.37003e-172	3.60083e-169	-	-
Unigene0000438	-	0	0	0	0.27	0.76	1.5	9.71996	3.3141e-05	0.000368594	-	-
Unigene0000439	-	0	0.04	0	0	0.68	1.12	5.49185	0.00281068	0.0215839	-	-
Unigene0000441	-	0.53	0.54	0.45	1.56	2.02	1.6	1.76888	5.51082e-08	8.85606e-07	-	-
Unigene0000442	HSP70	0.51	0.21	0.1	1.06	0.62	0.87	1.6368	0.000571901	0.00513203	ko04141: Protein processing in endoplasmic reticulum; ko03040: Spliceosome; ko04144: Endocytosis	GO 0005515: protein binding; GO 0005524: ATP binding; GO 0016887: ATPase activity; GO 0051082: unfolded protein binding
Unigene0000447	-	0.51	1.1	0.94	0	0	0	-9.73132	0.00324968	0.0245229	-	-
Unigene0000449	CBR1	3.26	3.34	2.69	0.76	1.03	1.35	-1.56491	0.00318408	0.024093	ko00520: Amino sugar and nucleotide sugar metabolism	GO 0009055: electron carrier activity; GO 0016002: sulfite reductase activity; GO 0016491: oxidoreductase activity; GO 0016655: oxidoreductase activity, acting on NAD(P)H, quinone or similar compound as acceptor
Unigene0000451	-	3.22	2.2	3.82	0.88	0.67	0.5	-2.17227	0.000901635	0.00776633	-	-
Unigene0000456	-	0.54	1.24	0.58	0	0	0	-9.61961	0.00309115	0.0234749	-	-
Unigene0000461	-	3.72	4.54	2.58	0.16	0	0.08	-5.49719	7.22724e-13	1.83862e-11	-	-
Unigene0000463	RLP1	18.41	18.27	16.78	2.47	2.91	2.49	-2.76402	2.7829e-29	1.81106e-27	-	GO 0005515: protein binding
Unigene0000465	-	0	0	0	0.54	0.41	1.17	9.46489	3.55941e-05	0.000394255	-	-
Unigene0000467	-	0.67	0.51	0.28	1	0.73	1.56	1.17212	0.000295257	0.00278984	-	-
Unigene0000468	-	1.45	1.65	1.14	5.76	5.87	9.49	2.31647	8.13646e-44	9.07353e-42	-	GO 0005515: protein binding
Unigene0000482	HSP70	14.86	17.6	10.64	1.34	1.35	2.22	-3.13389	2.89104e-18	1.0725e-16	ko04141: Protein processing in endoplasmic reticulum; ko03040: Spliceosome; ko04144: Endocytosis	GO 0004856: xylulokinase activity; GO 0005515: protein binding; GO 0005524: ATP binding; GO 0016887: ATPase activity; GO 0051082: unfolded protein binding
Unigene0000484	At4g27190	3.07	5.04	2.93	8.1	8.46	11	1.31984	7.84323e-17	2.64677e-15	ko04626: Plant-pathogen interaction	GO 0000166: nucleotide binding; GO 0003674: molecular function; GO 0005488: binding; GO 0005515: protein binding; GO 0005524: ATP binding; GO 0008144: drug binding; GO 0017076: purine nucleotide binding; GO 0030554: adenyl nucleotide binding; GO 0032553: ribonucleotide binding; GO 0032555: purine ribonucleotide binding; GO 0032559: adenyl ribonucleotide binding; GO 0035639: purine ribonucleoside …
Unigene0000509	CYCA2-1	0.64	1.02	0.89	0.04	0.12	0.07	-3.47079	0.00390733	0.0288366	-	-
Unigene0000520	-	8.88	9.37	6.54	1.98	1.32	2.1	-2.19873	4.02652e-06	5.13172e-05	-	-
Unigene0000521	Trip4	9.59	10.32	9.65	1.66	0.91	1.58	-2.83246	1.89123e-11	4.28675e-10	-	-
Unigene0000546	RPI3	5.6	5.58	4.56	2.03	2.05	2.18	-1.3302	0.000239665	0.00230461	ko01100: Metabolic pathways; ko01110: Biosynthesis of secondary metabolites; ko01200: Carbon metabolism; ko01230: Biosynthesis of amino acids; ko00710: Carbon fixation in photosynthetic organisms; ko00030: Pentose phosphate pathway	GO 0004751: ribose-5-phosphate isomerase activity
Unigene0000548	-	0.12	0.36	0.1	1.53	1.75	3.32	3.50834	7.96256e-08	1.25459e-06	-	-
Unigene0000551	GSTU18	0	0.02	0	15.88	15.75	22.55	11.4035	9.79121e-22	4.44743e-20	ko01100: Metabolic pathways; ko00480: Glutathione metabolism	GO 0005515: protein binding; GO 0016034: maleylacetoacetate isomerase activity
Unigene0000558	-	1.48	1.15	2.25	0.09	0.16	0.06	-3.97654	0.00595503	0.0417111	-	-
Unigene0000565	R1B-13	13.32	14.75	11.98	3.13	5.09	4.68	-1.63443	0.00014812	0.00147654	-	GO 0005515: protein binding; GO 0043531: ADP binding
Unigene0000568	-	17.3	20.69	10.68	35.25	39.76	67.08	1.5457	5.25152e-22	2.42616e-20	-	-
Unigene0000570	CYCA3-1	3.92	5.17	4.45	1.31	0.1	0.92	-2.53883	0.000639341	0.00567472	-	-
Unigene0000572	-	0	0	0	1.67	2.84	1.62	10.9967	7.71742e-06	9.47307e-05	-	-
Unigene0000579	-	0.98	0.64	0.36	3.71	5.06	4.79	2.77578	4.10695e-11	9.07182e-10	-	-
Unigene0000580	TUBB1	23.44	22.98	26.33	11.26	9.87	10.03	-1.22325	0.000649905	0.0057639	ko04145: Phagosome	GO 0003924: GTPase activity
Unigene0000583	MAG2L	7.42	7.1	8.05	2.96	1.8	2.06	-1.72656	2.52952e-05	0.000286606	-	-
Unigene0000588	-	2.84	3.05	2.66	0.36	0.67	0.27	-2.71741	0.00331335	0.0249507	-	GO 0005515: protein binding
Unigene0000590	GCS1	11.86	10.88	9.99	1.28	1.35	1.47	-2.99692	6.16542e-20	2.52469e-18	ko01100: Metabolic pathways; ko04141: Protein processing in endoplasmic reticulum; ko00510: N-Glycan biosynthesis	GO 0003674: molecular function; GO 0003824: catalytic activity; GO 0004553: hydrolase activity, hydrolyzing O-glycosyl compounds; GO 0004573: mannosyl-oligosaccharide glucosidase activity; GO 0015926: glucosidase activity; GO 0016787: hydrolase activity; GO 0016798: hydrolase activity, acting on glycosyl bonds
Unigene0000591	AHL17	34.18	32.71	33.97	5.98	5.65	6.97	-2.43898	4.73407e-19	1.83318e-17	-	GO 0003674: molecular function; GO 0003676: nucleic acid binding; GO 0003677: DNA binding; GO 0003680: AT DNA binding; GO 0003690: double-stranded DNA binding; GO 0003700: transcription factor activity, sequence-specific DNA binding; GO 0005488: binding; GO 0043565: sequence-specific DNA binding; GO 0097159: organic cyclic compound binding; GO 1901363: heterocyclic compound binding; GO 1990837: s…
Unigene0000595	FRAA2	7.25	6.3	8.12	20.74	17.78	13.77	1.27084	5.01563e-08	8.0843e-07	-	-
Unigene0000597	-	2.15	2.59	1.25	17.28	18.68	31.93	3.50257	2.92466e-56	4.76501e-54	-	-
Unigene0000606	-	0.25	0.12	0.72	3.43	3.55	4.75	3.4278	9.94922e-18	3.56288e-16	-	-
Unigene0000607	MYB3R5	2.42	2.99	1.73	9.93	9.12	18.23	2.38441	7.4255e-27	4.31308e-25	-	GO 0000981: RNA polymerase II transcription factor activity, sequence-specific DNA binding; GO 0000988: transcription factor activity, protein binding; GO 0000989: transcription factor activity, transcription factor binding; GO 0001067: regulatory region nucleic acid binding; GO 0001076: transcription factor activity, RNA polymerase II transcription factor binding; GO 0001134: transcription facto…
Unigene0000611	SRP9	2.36	3.62	2.52	0.14	0.16	0.37	-3.66523	1.00458e-09	1.93564e-08	ko03060: Protein export	-
Unigene0000612	-	4.1	5.73	3.19	1.69	1.3	1.47	-1.54561	0.00170076	0.0137787	-	-
Unigene0000613	At3g07870	2.26	2.24	2.67	6.44	6.64	6.74	1.46691	2.2812e-15	6.91129e-14	-	GO 0005515: protein binding
Unigene0000620	ALE2	25.73	26.54	21.66	10	8.76	11.25	-1.30072	6.45763e-06	8.01324e-05	-	GO 0004672: protein kinase activity; GO 0005524: ATP binding
Unigene0000621	-	0.76	0.6	0.18	1.76	1.32	2.51	1.85992	0.000127784	0.00128821	-	-
Unigene0000625	WDL5	8.98	11.44	3.11	1.51	1.25	3	-2.03036	0.000311506	0.00293011	-	-
Unigene0000639	SHM1	3.34	3.79	2.91	23.01	24.18	74.68	3.60151	2.53478e-16	8.24206e-15	ko01100: Metabolic pathways; ko01110: Biosynthesis of secondary metabolites; ko01200: Carbon metabolism; ko01230: Biosynthesis of amino acids; ko00630: Glyoxylate and dicarboxylate metabolism; ko00260: Glycine, serine and threonine metabolism; ko00460: Cyanoamino acid metabolism; ko00670: One carbon pool by folate	GO 0033806: fluorothreonine transaldolase activity
Unigene0000644	TOGT1	63.47	68.79	64.78	184.61	189.73	179.89	1.492	5.8616e-50	7.90929e-48	ko01110: Biosynthesis of secondary metabolites; ko00940: Phenylpropanoid biosynthesis	GO 0003676: nucleic acid binding; GO 0004523: RNA-DNA hybrid ribonuclease activity; GO 0008194: UDP-glycosyltransferase activity
Unigene0000649	GCL1	3.1	3.18	2.84	16.89	15.63	20.3	2.53398	5.54754e-92	2.08067e-89	-	GO 0004672: protein kinase activity; GO 0005524: ATP binding
Unigene0000650	-	3.78	3.91	3.17	1.19	1.09	1.56	-1.49985	0.000419103	0.00385499	-	-
Unigene0000652	PEPD	9.72	9.77	8.21	3.09	3.51	4.18	-1.36153	7.3174e-06	9.0061e-05	-	GO 0030145: manganese ion binding; GO 0070006: metalloaminopeptidase activity
Unigene0000658	-	0.5	0.54	0.14	1.34	1.28	3.97	2.48149	1.09088e-05	0.000131274	-	-
Unigene0000665	MOCS2	7	7.51	6.23	12.97	13.07	15.57	1.00451	6.87045e-26	3.82154e-24	ko01100: Metabolic pathways; ko00790: Folate biosynthesis; ko04122: Sulfur relay system	-
Unigene0000668	-	12.95	12.89	21.09	3.15	3.53	3.75	-2.16977	0.00068681	0.00605439	-	-
Unigene0000671	At4g27190	1.87	2.61	0.95	0.23	0.12	0.38	-2.89498	2.71994e-05	0.000306631	ko04626: Plant-pathogen interaction	GO 0000166: nucleotide binding; GO 0003674: molecular function; GO 0005488: binding; GO 0005515: protein binding; GO 0005524: ATP binding; GO 0008144: drug binding; GO 0016818: hydrolase activity, acting on acid anhydrides, in phosphorus-containing anhydrides; GO 0017076: purine nucleotide binding; GO 0030554: adenyl nucleotide binding; GO 0032553: ribonucleotide binding; GO 0032555: purine ribon…
Unigene0000673	PUB13	7.96	11.17	7.09	20.62	18.91	26.2	1.32588	1.85491e-23	9.27354e-22	-	-
Unigene0000675	-	53.54	54.38	44.71	14.15	13.52	18.08	-1.73819	2.9577e-08	4.89346e-07	-	-
Unigene0000680	At5g42430	4.29	4.2	4.4	11.65	13.21	13.19	1.56164	7.19303e-15	2.11713e-13	-	GO 0005515: protein binding
Unigene0000685	rplD	10.29	9.31	9.86	1.86	0.36	1.15	-3.12794	3.20205e-10	6.4328e-09	ko03010: Ribosome	GO 0003735: structural constituent of ribosome
Unigene0000691	Ufd1-like	21.7	21.46	20.22	205.63	209.81	220.49	3.32677	3.44458e-189	4.58728e-186	-	-
Unigene0000692	-	26	25.78	27.47	4.73	2.03	2.77	-3.05586	5.88727e-20	2.41294e-18	-	-
Unigene0000693	-	17.89	17.95	17.98	2.42	2.47	3.27	-2.7215	1.89045e-19	7.47797e-18	-	-
Unigene0000696	-	0.28	0.4	0.21	5.98	6.79	10.79	4.72639	4.6327e-59	8.13955e-57	-	-
Unigene0000704	LBD22	1.86	2.03	1.06	19.7	19.58	36.36	3.93365	1.58265e-87	5.44682e-85	-	GO 0016667: oxidoreductase activity, acting on a sulfur group of donors
Unigene0000708	-	4.34	5.93	2.54	0.71	0.54	1.22	-2.37469	6.65121e-06	8.24025e-05	-	-
Unigene0000709	-	0.14	0.29	0.12	4.01	3.45	3.51	4.31799	2.21695e-18	8.26096e-17	-	-
Unigene0000710	Dml	13.23	12.52	13.17	50.14	49.61	44.02	1.88518	1.98741e-55	3.13113e-53	-	GO 0004451: isocitrate lyase activity; GO 0008807: carboxyvinyl-carboxyphosphonate phosphorylmutase activity; GO 0033978: phosphonopyruvate hydrolase activity; GO 0046421: methylisocitrate lyase activity; GO 0050188: phosphoenolpyruvate mutase activity
Unigene0000724	-	12.76	12.03	17.65	5.25	4.82	4.39	-1.55336	3.2016e-05	0.000356816	-	-
Unigene0000744	At2g38640	12.46	11.68	14.08	50.23	49.4	45.4	1.92395	3.42435e-45	3.93821e-43	-	GO 0004140: dephospho-CoA kinase activity; GO 0005524: ATP binding; GO 0016301: kinase activity
Unigene0000745	-	6.42	5.86	5.2	0.62	0.61	1.13	-2.88885	4.65198e-10	9.22266e-09	-	-
Unigene0000749	-	0.82	1.12	1.29	0.08	0	0.3	-3.08746	0.00525403	0.0373448	-	-
Unigene0000755	-	10.99	11.37	12.54	4.19	4.16	5.13	-1.37241	0.000114358	0.00116243	-	-
Unigene0000758	-	1.28	1.71	2.58	5.3	3.8	4.59	1.29737	8.86942e-05	0.000920189	-	-
Unigene0000768	MES10	8.49	8.16	5.53	2.73	2.54	3.8	-1.29008	0.00301445	0.0229569	-	GO 0003674: molecular function; GO 0003824: catalytic activity; GO 0070205: 2-succinyl-6-hydroxy-2,4-cyclohexadiene-1-carboxylate synthase activity
Unigene0000769	-	0.1	0.82	0.34	8.02	9.45	10.72	4.48369	8.6693e-37	7.57246e-35	-	-
Unigene0000776	At1g67640	0.82	2.3	0.87	0.05	0.06	0.02	-4.93981	9.13651e-07	1.2734e-05	-	-
Unigene0000777	-	7.42	6.32	7.34	1.2	1.03	0.86	-2.7702	8.88571e-18	3.19948e-16	-	-
Unigene0000783	-	0.38	0.44	0.43	3.75	3.69	4.19	3.21785	1.04112e-27	6.31895e-26	-	-
Unigene0000788	-	1.24	1.4	1.39	7.29	6.22	8.19	2.42884	1.06572e-46	1.2988e-44	-	-
Unigene0000790	-	3.1	5.1	2.52	0.48	0.46	0.5	-2.89616	9.33783e-07	1.29929e-05	-	GO 0003735: structural constituent of ribosome
Unigene0000797	-	0.61	1.13	0.34	2.3	0.93	1.15	1.07435	0.00657489	0.0454979	-	-
Unigene0000805	CYP81Q32	10.66	9.48	11.04	100.42	104.75	86.68	3.22653	3.48324e-100	1.52417e-97	-	GO 0005506: iron ion binding; GO 0016705: oxidoreductase activity, acting on paired donors, with incorporation or reduction of molecular oxygen; GO 0020037: heme binding
Unigene0000806	-	18.52	20.02	16.88	6.05	5.92	6.44	-1.58992	2.68088e-10	5.42255e-09	-	-
Unigene0000809	LETM1	2.69	2.24	1.54	6.75	7.39	8.62	1.81466	5.01318e-33	3.77282e-31	-	-
Unigene0000812	-	0.21	0.06	0	2.18	2.27	1.88	4.55117	1.07143e-11	2.47993e-10	-	-
Unigene0000813	-	0.26	0.19	0.6	1.56	1.36	1.61	2.10912	1.34235e-05	0.000159344	-	-
Unigene0000816	TIC214	2.74	2.81	1.63	0.66	0.29	1.04	-1.85122	0.00260639	0.0201753	-	-
Unigene0000820	-	2.5	1.92	0.5	0	0	0	-10.6795	1.18635e-05	0.000141889	-	-
Unigene0000823	-	0.25	0.16	0.56	1.74	0.81	4.32	2.82425	8.08307e-05	0.000845105	-	-
Unigene0000828	-	4.22	4.85	3.6	0.34	0.31	0.28	-3.76804	5.03897e-15	1.49751e-13	-	-
Unigene0000829	-	0	0	0	12.27	11.06	7.07	13.3068	2.44047e-15	7.38652e-14	-	-
Unigene0000833	-	1.26	1.95	0.92	16.87	14.52	13.33	3.43671	1.95966e-42	2.05329e-40	-	-
Unigene0000835	ZRK7	0.9	1.45	1.42	13.89	10.63	20.01	3.56214	1.44474e-53	2.16569e-51	-	-
Unigene0000837	-	1.62	2.01	0.26	0	0	0.09	-5.4337	0.00456314	0.0330215	-	-
Unigene0000843	-	0.45	0.5	0.62	2.84	3.25	3.82	2.65812	4.51716e-15	1.34592e-13	-	-
Unigene0000847	PSI1	20.9	21.74	22.14	5.25	3.89	4.6	-2.23717	6.45585e-19	2.47488e-17	-	-
Unigene0000848	-	9.57	9.41	9.4	2.67	1.81	1.81	-2.17374	3.47942e-05	0.000386046	-	-
Unigene0000850	-	0.24	0.61	0.25	1.03	0.75	1.44	1.54956	0.000277167	0.00263517	-	-
Unigene0000852	-	5.64	9.8	5.67	15.66	16.82	13.76	1.13121	1.06157e-08	1.8524e-07	-	-
Unigene0000854	-	8.25	8.73	6.52	0.91	0.64	1.28	-3.05379	1.97925e-18	7.39624e-17	-	-
Unigene0000859	At3g17800	9.7	9.92	12.86	2.92	2.91	2.25	-2.00712	7.58155e-09	1.34233e-07	-	-
Unigene0000868	-	0.51	0.61	0.21	1.9	1.75	1.86	2.05063	2.15529e-08	3.62084e-07	-	-
Unigene0000876	-	8.19	9.89	8.21	1.94	3.52	1.26	-1.96798	0.000432204	0.00396795	-	-
Unigene0000879	-	1.33	1.16	1.42	0.11	0	0.21	-3.61102	0.00452768	0.0327933	-	-
Unigene0000889	-	8.68	7.67	12.6	20.87	23.91	19.08	1.14135	5.44255e-13	1.4001e-11	-	-
Unigene0000892	-	0.51	0.95	0.55	1.04	1.55	1.97	1.18184	0.000186377	0.00182777	-	-
Unigene0000906	-	1.02	0.6	0.56	1.28	1.21	2.04	1.05518	0.00625338	0.0435518	-	-
Unigene0000907	-	0	0.14	0	0.83	1.28	3.02	5.19546	1.78401e-07	2.69848e-06	-	-
Unigene0000910	-	1.77	1.03	1.28	2.04	4.71	3.26	1.2948	0.000991915	0.00847643	-	-
Unigene0000914	H6H	6.44	7.79	6.45	0.95	0.92	1.12	-2.79002	8.4229e-19	3.20887e-17	-	GO 0003674: molecular function; GO 0003824: catalytic activity; GO 0005488: binding; GO 0016491: oxidoreductase activity; GO 0043167: ion binding; GO 0043169: cation binding; GO 0046872: metal ion binding; GO 0051213: dioxygenase activity
Unigene0000915	-	5.52	5.15	5.64	15.06	15.27	15.82	1.50057	2.47499e-32	1.81506e-30	-	-
Unigene0000916	-	34.2	35.33	43.26	386.79	367.76	285.75	3.20529	6.60007e-86	2.20538e-83	-	-
Unigene0000922	-	1.88	1.22	0.25	3.19	4.96	4.97	1.96953	0.000260298	0.00248843	-	-
Unigene0000924	-	0.08	0.16	0.35	1.88	1.93	2.45	3.40738	2.34449e-06	3.09622e-05	-	-
Unigene0000925	-	23.74	25.29	25.12	5.54	4.61	4.8	-2.3103	4.60193e-21	2.01271e-19	-	-
Unigene0000928	-	1.44	1.9	0.69	6.68	5.32	7.49	2.27388	1.49207e-23	7.49626e-22	-	-
Unigene0000933	-	2.56	3.03	3.84	7.97	7.36	8.16	1.31672	2.11145e-14	5.99943e-13	-	-
Unigene0000947	ORF	2.12	2.24	2.16	0.51	0.48	0.49	-2.13927	2.49103e-07	3.7081e-06	-	GO 0003964: RNA-directed DNA polymerase activity
Unigene0000952	-	1.09	0.98	0.51	4.7	4.99	4.12	2.42027	2.31321e-11	5.20854e-10	-	GO 0005515: protein binding
Unigene0000954	-	1.11	2.1	1.89	0	0	0.13	-5.29391	0.00429385	0.0313144	-	-
Unigene0000958	-	0.39	0.33	0.24	19.14	16.82	25.02	5.98916	4.74997e-132	3.46409e-129	-	-
Unigene0000968	-	19.45	20.28	14.62	102.18	103.46	130.02	2.62665	3.58028e-109	1.80765e-106	-	-
Unigene0000978	MTB3	0.78	0.58	0.55	14.25	16.54	43.53	5.28211	8.02562e-32	5.77053e-30	-	-
Unigene0000979	-	0.86	1.58	0.76	0.13	0.02	0.26	-2.96438	0.00351113	0.0262435	-	-
Unigene0000983	-	0	0.03	0.02	0.85	0.57	2.02	6.10434	5.83984e-11	1.27071e-09	-	-
Unigene0000987	-	13.6	11.59	9.33	34.59	29.89	39.68	1.5933	2.36718e-32	1.73877e-30	-	-
Unigene0000991	-	0.7	0.94	0.41	31.14	31.41	41.28	5.66246	7.98641e-139	6.16699e-136	-	-
Unigene0000998	FPA	1.69	1.52	1.9	12.1	11.43	9.46	2.69063	3.68013e-44	4.10896e-42	-	GO 0003676: nucleic acid binding
Unigene0000999	-	1.58	1.7	1.67	3.86	2.92	4.25	1.15593	4.67222e-11	1.02637e-09	-	GO 0003700: transcription factor activity, sequence-specific DNA binding
Unigene0001000	-	15.77	13.69	16.16	1.19	1.47	1.34	-3.51159	5.51038e-26	3.08373e-24	-	-
Unigene0001005	-	10.05	11.71	6.98	1.93	1.89	2.28	-2.23618	3.89539e-06	4.97702e-05	-	-
Unigene0001006	-	0.36	0.34	0.31	3.7	3.7	5.93	3.72225	3.05128e-43	3.31029e-41	-	-
Unigene0001011	GAE6	12.9	16.32	9.23	2.39	1.47	1.8	-2.76411	9.52453e-15	2.77932e-13	ko01100: Metabolic pathways; ko00520: Amino sugar and nucleotide sugar metabolism	GO 0003674: molecular function; GO 0003824: catalytic activity; GO 0003854: 3-beta-hydroxy-delta5-steroid dehydrogenase activity; GO 0003978: UDP-glucose 4-epimerase activity; GO 0008446: GDP-mannose 4,6-dehydratase activity; GO 0008460: dTDP-glucose 4,6-dehydratase activity; GO 0008712: ADP-glyceromanno-heptose 6-epimerase activity; GO 0008831: dTDP-4-dehydrorhamnose reductase activity; GO 00166…
Unigene0001012	CAD	5.82	5.38	4.94	176.61	182.97	181.53	5.06721	0	0	-	GO 0004024: alcohol dehydrogenase activity, zinc-dependent; GO 0008270: zinc ion binding; GO 0008743: L-threonine 3-dehydrogenase activity; GO 0016491: oxidoreductase activity; GO 0016655: oxidoreductase activity, acting on NAD(P)H, quinone or similar compound as acceptor; GO 0018467: formaldehyde dehydrogenase activity; GO 0050607: mycothiol-dependent formaldehyde dehydrogenase activity; GO 0051…
Unigene0001014	At1g65750	10.71	10.94	7.81	2.56	2.17	2.48	-2.03069	3.74914e-14	1.04778e-12	-	GO 0003964: RNA-directed DNA polymerase activity
Unigene0001022	-	0.03	0.29	0.23	5.52	6.91	12.45	5.49941	5.79361e-43	6.18321e-41	-	-
Unigene0001027	GIP	0	0.25	0	11	4.63	4.97	6.36457	8.14365e-11	1.74719e-09	-	-
Unigene0001033	At1g65750	0.44	0.77	0.29	2.17	2.57	5.88	2.82375	9.05904e-23	4.37204e-21	-	GO 0003676: nucleic acid binding; GO 0004523: RNA-DNA hybrid ribonuclease activity
Unigene0001046	-	4.98	6.07	4.17	1.88	1.53	2.23	-1.4322	0.00314954	0.023867	-	-
Unigene0001049	At4g26390	38.09	34.12	43.53	17.27	17.68	13.7	-1.25038	0.00170148	0.0137825	ko01100: Metabolic pathways; ko01110: Biosynthesis of secondary metabolites; ko01200: Carbon metabolism; ko01230: Biosynthesis of amino acids; ko00010: Glycolysis / Gluconeogenesis; ko00620: Pyruvate metabolism; ko00230: Purine metabolism	GO 0000166: nucleotide binding; GO 0000287: magnesium ion binding; GO 0003674: molecular function; GO 0003824: catalytic activity; GO 0004743: pyruvate kinase activity; GO 0005488: binding; GO 0005524: ATP binding; GO 0008144: drug binding; GO 0016301: kinase activity; GO 0016740: transferase activity; GO 0016772: transferase activity, transferring phosphorus-containing groups; GO 0016773: phosph…
Unigene0001055	-	0.74	0.82	0.6	2.6	3.97	3.62	2.23805	3.02113e-12	7.30941e-11	-	-
Unigene0001065	-	22.3	21.82	26.68	5.37	7.21	4.9	-2.01804	3.12572e-08	5.15105e-07	-	-
Unigene0001067	-	0	0.25	0.09	0.48	0.73	0.97	2.68072	0.00423233	0.030937	-	-
Unigene0001069	-	14.18	15.57	7.92	1.05	0.55	1.15	-3.77591	4.14936e-27	2.4457e-25	-	-
Unigene0001073	-	0.1	0.25	0	2.44	1.52	1.47	3.95553	3.14529e-05	0.000351052	-	-
Unigene0001084	-	4.53	4.68	4.15	22.71	21.86	27.38	2.42907	2.10564e-83	6.74171e-81	-	-
Unigene0001085	TSJT1	23.27	20.14	27.61	208.95	199.19	171.17	3.02804	4.65567e-81	1.42129e-78	-	-
Unigene0001105	-	2.02	1.48	2.05	0.08	0.43	0.13	-3.11634	0.00115498	0.00973144	-	-
Unigene0001113	-	4.69	5.23	4.87	0.09	0.8	0.59	-3.32095	6.95184e-08	1.1031e-06	-	-
Unigene0001115	FOLB1	39.84	42.93	40.52	17.19	16.03	19.8	-1.21745	0.000757155	0.00662177	ko01100: Metabolic pathways; ko00790: Folate biosynthesis	GO 0004150: dihydroneopterin aldolase activity
Unigene0001122	DEGP9	18.05	20.26	18.07	7.12	6.39	7.82	-1.4023	2.97056e-05	0.00033329	-	GO 0003674: molecular function; GO 0003824: catalytic activity; GO 0004175: endopeptidase activity; GO 0004252: serine-type endopeptidase activity; GO 0005515: protein binding; GO 0008233: peptidase activity; GO 0008236: serine-type peptidase activity; GO 0008239: dipeptidyl-peptidase activity; GO 0016787: hydrolase activity; GO 0017171: serine hydrolase activity; GO 0045152: antisigma factor bin…
Unigene0001123	-	1.02	0.78	0	2.58	2.58	3.02	2.1841	0.0003777	0.00349938	-	-
Unigene0001131	-	0	0.01	0	3.98	4.21	9.39	10.7797	2.13562e-18	7.96437e-17	-	-
Unigene0001137	-	1.14	0.66	0.48	6.79	8.89	11.96	3.59965	7.24294e-25	3.84713e-23	-	-
Unigene0001140	CYP734A5	45.55	53.04	28.68	2.26	1.09	3.52	-4.21144	1.34152e-29	8.86849e-28	ko00905: Brassinosteroid biosynthesis	GO 0005506: iron ion binding; GO 0016705: oxidoreductase activity, acting on paired donors, with incorporation or reduction of molecular oxygen; GO 0020037: heme binding
Unigene0001143	-	0	0	0	0.9	0.66	1.05	9.76487	0.0013304	0.0110494	-	-
Unigene0001144	-	2.78	1.91	2.93	0.68	0.75	0.86	-1.73444	0.00133191	0.0110599	-	GO 0003676: nucleic acid binding; GO 0004523: RNA-DNA hybrid ribonuclease activity
Unigene0001145	ENP1	17.1	18.86	12.04	4.32	3.73	5.28	-1.84836	1.51576e-10	3.14552e-09	-	-
Unigene0001146	-	4.11	5	4.43	9.06	8.49	10.09	1.02953	8.50258e-21	3.66121e-19	-	-
Unigene0001155	-	3.78	2.83	1.97	0.46	0.61	0.69	-2.2854	2.89563e-06	3.77044e-05	-	GO 0003964: RNA-directed DNA polymerase activity
Unigene0001156	-	2.63	2.77	2.53	7.38	6.53	9.41	1.55618	2.01488e-17	7.04519e-16	-	-
Unigene0001167	At5g05010	2.14	2.31	1.92	10.94	11.3	9.85	2.33276	1.31732e-42	1.38977e-40	-	-
Unigene0001169	ABCB11	0.89	1.3	0.72	0.09	0.04	0.08	-3.79256	0.00223302	0.0175648	ko02010: ABC transporters	GO 0000166: nucleotide binding; GO 0003674: molecular function; GO 0003824: catalytic activity; GO 0003924: GTPase activity; GO 0005215: transporter activity; GO 0005260: channel-conductance-controlling ATPase activity; GO 0005319: lipid transporter activity; GO 0005488: binding; GO 0005524: ATP binding; GO 0005525: GTP binding; GO 0008144: drug binding; GO 0008565: protein transporter activity; …
Unigene0001170	CAF1-6	37.82	34.2	40.88	97.5	96.15	75.44	1.25304	4.13061e-22	1.9125e-20	ko03018: RNA degradation	GO 0000175: 3'-5'-exoribonuclease activity; GO 0003674: molecular function; GO 0003676: nucleic acid binding; GO 0003723: RNA binding; GO 0003824: catalytic activity; GO 0004518: nuclease activity; GO 0004527: exonuclease activity; GO 0004532: exoribonuclease activity; GO 0004535: poly(A)-specific ribonuclease activity; GO 0004540: ribonuclease activity; GO 0005488: binding; GO 0008408: 3'-5' exo…
Unigene0001179	-	1.65	1.03	2.13	15.45	16.77	13.58	3.25124	8.6591e-31	5.97809e-29	-	-
Unigene0001181	-	2.12	2.33	1.42	4.88	4.47	5.66	1.35449	1.42641e-11	3.2662e-10	-	-
Unigene0001182	-	2.7	3.22	2.32	0.14	0.48	0.34	-3.10154	1.76059e-06	2.36487e-05	-	-
Unigene0001183	-	0.51	0.41	0.29	1.7	1.48	3.64	2.49476	3.9312e-08	6.4163e-07	-	-
Unigene0001184	tma7	0.99	6.08	0.28	0	0	0	-11.2586	0.00113951	0.0096108	-	-
Unigene0001200	-	1.07	0.91	0.72	3.13	2.24	3.19	1.66465	3.1661e-08	5.21292e-07	-	-
Unigene0001201	-	1.8	1.92	1.41	6.02	5.62	5.15	1.71057	4.79666e-25	2.57456e-23	-	-
Unigene0001207	-	3.78	1.89	2.15	0.55	0.39	0.17	-2.81661	0.000787193	0.00685836	-	-
Unigene0001209	PER4	8.06	8.42	7.82	1.42	1.66	0.99	-2.57786	1.2842e-08	2.21689e-07	ko01100: Metabolic pathways; ko01110: Biosynthesis of secondary metabolites; ko00940: Phenylpropanoid biosynthesis	GO 0004601: peroxidase activity; GO 0020037: heme binding
Unigene0001210	-	27.7	26.92	31.61	6.19	4.91	4.29	-2.4862	7.71459e-12	1.80338e-10	-	-
Unigene0001211	-	7.06	6.03	6.98	2.47	2.34	2.45	-1.467	0.00140416	0.011597	-	-
Unigene0001214	-	0.34	0.07	0.29	0.98	1.58	1.92	2.67807	3.58021e-05	0.00039632	-	-
Unigene0001215	-	28.58	27.54	35.89	1.24	0.84	0.74	-5.02802	1.31193e-40	1.30047e-38	-	-
Unigene0001216	XLT2	12.71	12.41	8.8	19.82	20.1	28.62	1.01481	1.88777e-17	6.61332e-16	-	GO 0003674: molecular function; GO 0003676: nucleic acid binding; GO 0003723: RNA binding; GO 0003824: catalytic activity; GO 0004386: helicase activity; GO 0005524: ATP binding; GO 0008378: galactosyltransferase activity; GO 0016740: transferase activity; GO 0016757: transferase activity, transferring glycosyl groups; GO 0016758: transferase activity, transferring hexosyl groups
Unigene0001221	-	0.55	0.83	0.62	1.23	2.4	4.31	1.98914	0.000300764	0.00283837	-	-
Unigene0001223	-	1.98	3.58	0.88	0	0	0.21	-4.9386	0.000932544	0.00801604	-	-
Unigene0001227	-	1.41	1.87	0.54	0	0.05	0.19	-3.99247	0.00677937	0.046772	-	-
Unigene0001228	-	4.55	4.01	5.45	0.16	0.2	0.69	-3.738	7.68877e-06	9.44041e-05	-	-
Unigene0001232	ephA	82.95	78.79	81.95	12.61	12.77	10.16	-2.77753	1.70848e-29	1.12297e-27	-	GO 0003674: molecular function; GO 0047570: 3-oxoadipate enol-lactonase activity; GO 0047746: chlorophyllase activity; GO 0070205: 2-succinyl-6-hydroxy-2,4-cyclohexadiene-1-carboxylate synthase activity
Unigene0001233	-	0.07	0	0	0.5	0.64	1.02	4.94753	0.000279105	0.00265194	-	-
Unigene0001248	SRG1	4.02	5.22	3.57	0.35	0.52	0.71	-3.01927	7.4256e-07	1.04461e-05	-	GO 0016491: oxidoreductase activity
Unigene0001254	-	7.45	7.36	4.11	2.11	2.05	3.23	-1.35627	0.00422773	0.0309091	-	GO 0003677: DNA binding; GO 0003899: DNA-directed RNA polymerase activity
Unigene0001263	At1g02420	6.34	6.67	5.95	1.85	1.76	2.38	-1.66233	0.000122632	0.00124064	-	GO 0003674: molecular function; GO 0003676: nucleic acid binding; GO 0003723: RNA binding; GO 0003824: catalytic activity; GO 0004518: nuclease activity; GO 0004519: endonuclease activity; GO 0005488: binding; GO 0016740: transferase activity; GO 0016787: hydrolase activity; GO 0016788: hydrolase activity, acting on ester bonds; GO 0097159: organic cyclic compound binding; GO 1901363: heterocycli…
Unigene0001269	-	101.14	117.49	65.8	6.88	5.32	7.7	-3.83723	4.19888e-55	6.51748e-53	-	-
Unigene0001274	At4g27190	4.38	4.25	2.61	1.25	0.59	0.94	-2.01549	0.00136114	0.0112736	-	GO 0003678: DNA helicase activity; GO 0004798: thymidylate kinase activity; GO 0005524: ATP binding; GO 0008134: transcription factor binding; GO 0016887: ATPase activity; GO 0042803: protein homodimerization activity; GO 0043531: ADP binding; GO 0070840: dynein complex binding
Unigene0001276	IQM2	8.01	9.06	5.67	16.7	16.25	26.45	1.38523	1.47129e-20	6.26201e-19	-	GO 0005515: protein binding
Unigene0001280	DRM1B	56.82	66.16	38.02	7.95	6.66	11.14	-2.64442	1.59489e-19	6.33066e-18	-	GO 0003674: molecular function; GO 0003676: nucleic acid binding; GO 0003677: DNA binding; GO 0003824: catalytic activity; GO 0005488: binding; GO 0008168: methyltransferase activity; GO 0016740: transferase activity; GO 0016741: transferase activity, transferring one-carbon groups; GO 0097159: organic cyclic compound binding; GO 1901363: heterocyclic compound binding
Unigene0001286	At1g07650	6.1	6.57	6.15	0.21	1	0.78	-3.24143	1.88522e-06	2.52268e-05	-	GO 0004672: protein kinase activity; GO 0005524: ATP binding
Unigene0001287	-	41.46	42.61	42.14	12.95	9.38	14.84	-1.76362	8.27662e-10	1.60553e-08	-	-
Unigene0001289	At4g26790	1.61	1.53	2	7.14	7.11	7.18	2.05979	1.58315e-22	7.4949e-21	-	GO 0003674: molecular function; GO 0003824: catalytic activity; GO 0016787: hydrolase activity; GO 0016788: hydrolase activity, acting on ester bonds
Unigene0001291	-	2.16	2.29	1.75	0	0	0.18	-5.1062	0.00103581	0.00881792	-	-
Unigene0001293	-	0.95	1.48	1.97	2.89	3.36	5.14	1.37219	1.50439e-06	2.03891e-05	-	-
Unigene0001296	ctps	8.99	10.19	6.96	2.19	1.6	2.53	-2.04826	5.50889e-07	7.87266e-06	ko01100: Metabolic pathways; ko00240: Pyrimidine metabolism	GO 0003883: CTP synthase activity; GO 0003922: GMP synthase (glutamine-hydrolyzing) activity
Unigene0001297	-	9.8	10.42	5.04	2.24	1.92	3.51	-1.71956	8.99862e-05	0.000932119	-	-
Unigene0001303	-	6.21	6.45	5.47	1.4	1.07	0.74	-2.49773	5.46334e-08	8.78436e-07	-	-
Unigene0001306	-	9.7	10.07	7.26	19.02	18.35	25.92	1.22742	1.30667e-20	5.5717e-19	-	GO 0003682: chromatin binding
Unigene0001310	SPAC227.14	1.14	2.18	1.02	5.75	5.15	6.92	2.03773	4.29549e-24	2.20018e-22	-	GO 0016772: transferase activity, transferring phosphorus-containing groups
Unigene0001311	-	0.54	0.74	0.46	1.39	1.37	1.71	1.36119	2.48837e-05	0.000282326	-	-
Unigene0001314	ARF1	5.65	3.68	7.25	0.81	0.71	0.54	-3.00873	2.33722e-09	4.34839e-08	ko04144: Endocytosis	GO 0000166: nucleotide binding; GO 0001882: nucleoside binding; GO 0001883: purine nucleoside binding; GO 0003674: molecular function; GO 0003824: catalytic activity; GO 0003924: GTPase activity; GO 0005488: binding; GO 0005525: GTP binding; GO 0016462: pyrophosphatase activity; GO 0016787: hydrolase activity; GO 0016817: hydrolase activity, acting on acid anhydrides; GO 0016818: hydrolase activi…
Unigene0001316	-	0.74	0.61	0.57	2.59	1.27	1.02	1.34577	0.00563003	0.0397315	-	-
Unigene0001317	-	3.12	4.03	2.21	0.66	0.51	0.73	-2.30051	4.90027e-05	0.00053081	-	-
Unigene0001318	MO2	0.56	0.79	0.55	6.58	5.64	7.72	3.39159	6.55543e-28	4.02122e-26	-	GO 0016701: oxidoreductase activity, acting on single donors with incorporation of molecular oxygen; GO 0045550: geranylgeranyl reductase activity; GO 0071949: FAD binding
Unigene0001321	TAP2	2.4	2.46	2.31	0.61	0.53	0.64	-2.0101	0.000178274	0.00175467	ko01100: Metabolic pathways; ko00380: Tryptophan metabolism	GO 0003674: molecular function; GO 0003824: catalytic activity; GO 0004059: aralkylamine N-acetyltransferase activity; GO 0008080: N-acetyltransferase activity; GO 0008999: ribosomal-protein-alanine N-acetyltransferase activity; GO 0016407: acetyltransferase activity; GO 0016410: N-acyltransferase activity; GO 0016740: transferase activity; GO 0016746: transferase activity, transferring acyl grou…
Unigene0001325	-	18.64	21.41	18.21	6.96	6.61	8.4	-1.40697	1.36e-06	1.85526e-05	-	-
Unigene0001329	-	3.68	4.34	3.55	1.12	0.32	0.77	-2.38827	0.00108967	0.00922511	-	-
Unigene0001330	RCC2	10.03	7.71	14.04	3.32	3.37	2.37	-1.81054	3.59649e-05	0.000398026	-	GO 0003674: molecular function; GO 0005488: binding; GO 0005515: protein binding; GO 0008017: microtubule binding; GO 0008092: cytoskeletal protein binding; GO 0015631: tubulin binding; GO 0017016: Ras GTPase binding; GO 0017048: Rho GTPase binding; GO 0019899: enzyme binding; GO 0019900: kinase binding; GO 0019901: protein kinase binding; GO 0019904: protein domain specific binding; GO 0031267: …
Unigene0001332	-	9.56	10.29	9.69	80.87	84.21	70.83	2.99749	1.55046e-111	8.09499e-109	-	-
Unigene0001338	-	15.91	18.21	12.4	46.14	44.3	53.56	1.63015	8.38368e-51	1.17078e-48	-	GO 0003677: DNA binding; GO 0005515: protein binding
Unigene0001340	SRP68	13.79	15.22	12.52	5.54	3.88	4.79	-1.54725	7.84012e-06	9.61598e-05	ko03060: Protein export	GO 0003674: molecular function; GO 0003676: nucleic acid binding; GO 0003723: RNA binding; GO 0005047: signal recognition particle binding; GO 0005048: signal sequence binding; GO 0005488: binding; GO 0008312: 7S RNA binding; GO 0030942: endoplasmic reticulum signal peptide binding; GO 0033218: amide binding; GO 0042277: peptide binding; GO 0043021: ribonucleoprotein complex binding; GO 0044877: …
Unigene0001342	MFP2	123.19	137.21	91.42	242.42	242.13	334.73	1.21952	4.85876e-31	3.38493e-29	ko01100: Metabolic pathways; ko01110: Biosynthesis of secondary metabolites; ko01212: Fatty acid metabolism; ko00071: Fatty acid degradation; ko00592: alpha-Linolenic acid metabolism	GO 0003674: molecular function; GO 0003824: catalytic activity; GO 0003857: 3-hydroxyacyl-CoA dehydrogenase activity; GO 0003860: 3-hydroxyisobutyryl-CoA hydrolase activity; GO 0004165: dodecenoyl-CoA delta-isomerase activity; GO 0004300: enoyl-CoA hydratase activity; GO 0008692: 3-hydroxybutyryl-CoA epimerase activity; GO 0008935: 1,4-dihydroxy-2-naphthoyl-CoA synthase activity; GO 0016491: oxid…
Unigene0001350	OPT1	1.65	1.28	1	3.13	2.66	2.28	1.03804	0.00042091	0.00387045	-	GO 0015198: oligopeptide transporter activity
Unigene0001351	MFL1	4.44	4.59	4.06	12.14	12.54	10.61	1.43079	1.20516e-29	7.97851e-28	-	GO 0005509: calcium ion binding
Unigene0001355	pol	6.52	6.3	4.46	1.47	1.82	2.54	-1.56754	0.000912429	0.00785195	-	GO 0003676: nucleic acid binding
Unigene0001358	PDR1	44.18	45.56	34.25	297.85	302.19	361.8	2.95557	4.64982e-145	3.71541e-142	-	GO 0005319: lipid transporter activity; GO 0005524: ATP binding; GO 0008565: protein transporter activity; GO 0009381: excinuclease ABC activity; GO 0015220: choline transmembrane transporter activity; GO 0015221: lipopolysaccharide transmembrane transporter activity; GO 0015412: molybdate transmembrane-transporting ATPase activity; GO 0015413: nickel-transporting ATPase activity; GO 0015414: nit…
Unigene0001360	NUDT20	3.53	3.51	3.74	0.62	1.25	1.16	-1.83097	0.00589046	0.0413281	-	GO 0000166: nucleotide binding; GO 0003674: molecular function; GO 0003824: catalytic activity; GO 0004788: thiamine diphosphokinase activity; GO 0005488: binding; GO 0005524: ATP binding; GO 0008144: drug binding; GO 0016301: kinase activity; GO 0016462: pyrophosphatase activity; GO 0016740: transferase activity; GO 0016772: transferase activity, transferring phosphorus-containing groups; GO 001…
Unigene0001366	ACO3	4.01	4.4	2.9	1.01	0.9	0.84	-2.0401	8.62693e-05	0.000897056	-	GO 0016491: oxidoreductase activity
Unigene0001367	WRKY22	30.43	32.84	29.66	146.58	142	134.76	2.1876	9.81835e-78	2.75905e-75	ko04626: Plant-pathogen interaction; ko04016: MAPK signaling pathway - plant	GO 0003674: molecular function; GO 0003676: nucleic acid binding; GO 0003677: DNA binding; GO 0003700: transcription factor activity, sequence-specific DNA binding; GO 0005488: binding; GO 0043565: sequence-specific DNA binding; GO 0097159: organic cyclic compound binding; GO 1901363: heterocyclic compound binding
Unigene0001368	-	3.26	2.92	5.95	0.62	0.04	0.27	-3.70521	2.55399e-06	3.35409e-05	-	-
Unigene0001372	ERF114	15.12	18.61	13.71	1	1.01	1.24	-3.86759	1.48627e-55	2.35472e-53	-	GO 0003700: transcription factor activity, sequence-specific DNA binding
Unigene0001379	PAL	95.94	97.2	92.1	492.22	487.43	469.53	2.34499	4.19907e-98	1.77812e-95	ko01100: Metabolic pathways; ko01110: Biosynthesis of secondary metabolites; ko00940: Phenylpropanoid biosynthesis; ko00360: Phenylalanine metabolism	GO 0004397: histidine ammonia-lyase activity; GO 0016841: ammonia-lyase activity; GO 0050368: tyrosine 2,3-aminomutase activity
Unigene0001382	TY3B-I	5.41	4.92	5.65	92.98	93.28	86.58	4.09372	6.10185e-183	7.57701e-180	-	GO 0004190: aspartic-type endopeptidase activity
Unigene0001384	-	0	0	0	1.14	0.22	0.75	9.45806	6.81333e-05	0.000721703	-	-
Unigene0001386	CAND7	20.73	18.44	18.51	1.21	0.23	0.69	-4.75915	1.04733e-32	7.81165e-31	-	GO 0003674: molecular function; GO 0005488: binding; GO 0005515: protein binding; GO 0030276: clathrin binding; GO 0032050: clathrin heavy chain binding
Unigene0001388	RBP47	11.44	12.64	11.21	4.85	4.25	4.89	-1.33486	6.20793e-05	0.000661771	-	GO 0003676: nucleic acid binding; GO 0003723: RNA binding
Unigene0001389	CSLE1	21.81	21.24	17.2	4.85	4.57	6.3	-1.93836	2.87744e-14	8.11317e-13	-	GO 0003674: molecular function; GO 0003824: catalytic activity; GO 0008194: UDP-glycosyltransferase activity; GO 0016740: transferase activity; GO 0016757: transferase activity, transferring glycosyl groups; GO 0016758: transferase activity, transferring hexosyl groups; GO 0016759: cellulose synthase activity; GO 0016760: cellulose synthase (UDP-forming) activity; GO 0035251: UDP-glucosyltransfer…
Unigene0001398	-	2.21	1.64	1	0	0	0.22	-4.46241	0.000488846	0.00444885	-	-
Unigene0001402	LAC14	10.57	13.64	6.93	118.94	119.96	234.01	3.92472	1.73951e-85	5.74977e-83	-	GO 0005375: copper ion transmembrane transporter activity; GO 0005507: copper ion binding; GO 0016491: oxidoreductase activity
Unigene0001405	-	0.5	0.53	0.64	2.12	0.83	2.06	1.58496	0.00179087	0.0144214	-	-
Unigene0001406	-	0.76	0.85	0.72	1.58	1.44	1.75	1.03366	1.44696e-07	2.20975e-06	-	-
Unigene0001408	RTNLB2	0.7	1.05	1.33	3.33	3.77	3.65	1.80333	8.1799e-17	2.75936e-15	-	-
Unigene0001410	DCL3A	5.26	6.56	4.03	0.77	0.56	1.17	-2.66448	3.76548e-13	9.78259e-12	-	GO 0000166: nucleotide binding; GO 0003674: molecular function; GO 0003676: nucleic acid binding; GO 0003677: DNA binding; GO 0003690: double-stranded DNA binding; GO 0003723: RNA binding; GO 0003725: double-stranded RNA binding; GO 0003824: catalytic activity; GO 0004003: ATP-dependent DNA helicase activity; GO 0004386: helicase activity; GO 0004518: nuclease activity; GO 0004519: endonuclease a…
Unigene0001417	UBICEP52-7	23.95	26.42	36.88	11.14	8.48	7.36	-1.69326	1.28414e-05	0.000152869	ko03010: Ribosome	GO 0003735: structural constituent of ribosome; GO 0005515: protein binding
Unigene0001420	ERF114	27.44	27.96	25.27	9.79	9.33	14.46	-1.26443	0.000169887	0.00167823	-	GO 0003700: transcription factor activity, sequence-specific DNA binding
Unigene0001424	RPL7	27.16	30.49	19.82	8.23	8.1	11.34	-1.48532	4.55327e-07	6.55594e-06	ko03010: Ribosome	GO 0003735: structural constituent of ribosome
Unigene0001431	LRK10	27.47	24.42	25.44	709.71	701.34	667.51	4.74841	7.86393e-282	2.89047e-278	-	GO 0004672: protein kinase activity; GO 0005524: ATP binding
Unigene0001438	DDB_G0269284	23.28	26.37	16.22	55.47	57.51	90.7	1.62861	5.85056e-30	3.92414e-28	-	GO 0003674: molecular function; GO 0003676: nucleic acid binding; GO 0003682: chromatin binding; GO 0003723: RNA binding; GO 0003729: mRNA binding; GO 0005488: binding; GO 0017069: snRNA binding; GO 0019843: rRNA binding; GO 0030515: snoRNA binding; GO 0097159: organic cyclic compound binding; GO 1901363: heterocyclic compound binding
Unigene0001440	PRFB2	5.08	4.3	3.22	1.54	0.88	1.43	-1.71049	0.000317165	0.00297908	-	GO 0003747: translation release factor activity
Unigene0001446	CYS6	10.42	8.87	9.47	22.3	22.38	21.98	1.21276	1.60015e-24	8.34495e-23	-	GO 0004869: cysteine-type endopeptidase inhibitor activity
Unigene0001447	GT5	84.29	91.7	76.5	5.95	5.13	6	-3.88585	5.53878e-86	1.85751e-83	-	GO 0008194: UDP-glycosyltransferase activity; GO 0016758: transferase activity, transferring hexosyl groups
Unigene0001458	-	15.72	17.79	13.11	60.77	56.93	77.37	2.06497	3.14523e-70	7.50688e-68	-	-
Unigene0001459	RUS4	7.12	6.3	7.61	2	1.56	1.29	-2.11639	1.89407e-06	2.53379e-05	-	-
Unigene0001463	MTP10	43.68	42.36	41.81	10.36	9.23	7.65	-2.23065	8.44974e-19	3.21776e-17	-	GO 0008324: cation transmembrane transporter activity; GO 0015562: efflux transmembrane transporter activity
Unigene0001475	AOX3	6.27	6.49	5.44	34.29	35.68	37.72	2.56487	1.01074e-108	5.04764e-106	-	GO 0004497: monooxygenase activity; GO 0009916: alternative oxidase activity
Unigene0001487	-	0.43	0.16	0.52	4.14	7.01	5.76	3.92925	1.34489e-17	4.77149e-16	-	-
Unigene0001489	-	2.51	3.05	1.24	0	0.1	0.19	-4.55141	6.1253e-08	9.79388e-07	-	-
Unigene0001491	-	83.27	81.71	84.5	36.08	36.01	34.95	-1.22077	8.80415e-05	0.000913933	-	-
Unigene0001492	PNC1	21.44	26.85	13.27	7.84	5.86	9.3	-1.42036	0.000427361	0.00392624	ko01100: Metabolic pathways; ko01110: Biosynthesis of secondary metabolites; ko00940: Phenylpropanoid biosynthesis	GO 0004601: peroxidase activity; GO 0020037: heme binding
Unigene0001504	GAT1	6.81	5.94	7.99	28.92	29.37	22.53	1.9623	1.73002e-33	1.32808e-31	-	-
Unigene0001514	BIP4	1.32	2.55	0.79	22.28	23.88	56.63	4.46323	2.90273e-19	1.13939e-17	ko04141: Protein processing in endoplasmic reticulum; ko03060: Protein export	GO 0004856: xylulokinase activity; GO 0005515: protein binding; GO 0005524: ATP binding; GO 0016887: ATPase activity; GO 0051082: unfolded protein binding
Unigene0001516	BT1	5.85	9.06	4.56	301.31	304.42	341.93	5.60504	1.23637e-239	2.84025e-236	-	GO 0003674: molecular function; GO 0003712: transcription cofactor activity; GO 0003824: catalytic activity; GO 0004402: histone acetyltransferase activity; GO 0005488: binding; GO 0005515: protein binding; GO 0005516: calmodulin binding; GO 0008080: N-acetyltransferase activity; GO 0008270: zinc ion binding; GO 0016407: acetyltransferase activity; GO 0016410: N-acyltransferase activity; GO 00167…
Unigene0001517	-	6.07	4.86	4.22	0.7	0.21	0.54	-3.38519	8.64734e-08	1.35714e-06	-	-
Unigene0001518	SCL14	10.33	8.79	11.36	1.88	2.19	2.24	-2.27215	1.19959e-10	2.52242e-09	-	-
Unigene0001523	RGA1	6.95	7.67	6.39	2.27	1.72	2.37	-1.72398	4.35153e-07	6.27333e-06	-	GO 0005515: protein binding; GO 0043531: ADP binding
Unigene0001524	G6PD2	8.49	8.9	6.15	2.48	2.17	2.36	-1.74763	1.56784e-08	2.68334e-07	ko01100: Metabolic pathways; ko01110: Biosynthesis of secondary metabolites; ko01200: Carbon metabolism; ko00480: Glutathione metabolism; ko00030: Pentose phosphate pathway	GO 0004112: cyclic-nucleotide phosphodiesterase activity; GO 0004345: glucose-6-phosphate dehydrogenase activity; GO 0016614: oxidoreductase activity, acting on CH-OH group of donors; GO 0050661: NADP binding
Unigene0001536	GLR2.2	4.64	5.31	3.06	0.61	0.72	0.83	-2.59052	6.60468e-10	1.29156e-08	-	GO 0004970: ionotropic glutamate receptor activity; GO 0015276: ligand-gated ion channel activity
Unigene0001537	rpsE	36.49	44.17	23.9	6.34	7	9.65	-2.18525	4.5777e-12	1.09032e-10	ko03010: Ribosome	GO 0003674: molecular function; GO 0003676: nucleic acid binding; GO 0003723: RNA binding; GO 0003735: structural constituent of ribosome; GO 0005198: structural molecule activity; GO 0005488: binding; GO 0019843: rRNA binding; GO 0097159: organic cyclic compound binding; GO 1901363: heterocyclic compound binding
Unigene0001544	-	0.31	0	0.1	1.59	0.3	1.29	2.95533	0.00118417	0.0099509	-	-
Unigene0001552	-	11.56	12.35	7.03	2.78	2.08	3.07	-1.96408	5.77046e-07	8.22982e-06	-	-
Unigene0001557	-	1.41	1.48	1.2	2.51	2.47	3.47	1.04685	3.54217e-12	8.52688e-11	-	GO 0004252: serine-type endopeptidase activity; GO 0005515: protein binding
Unigene0001560	PDR2	19.64	21.11	18.12	1.47	1.99	1.44	-3.58668	5.78848e-36	4.89782e-34	-	GO 0005260: channel-conductance-controlling ATPase activity; GO 0005319: lipid transporter activity; GO 0005524: ATP binding; GO 0008565: protein transporter activity; GO 0009381: excinuclease ABC activity; GO 0015220: choline transmembrane transporter activity; GO 0015221: lipopolysaccharide transmembrane transporter activity; GO 0015412: molybdate transmembrane-transporting ATPase activity; GO …
Unigene0001566	PUB21	43.7	51.38	27.24	15.28	13.11	17.29	-1.42103	0.000174403	0.00171859	-	GO 0004842: ubiquitin-protein transferase activity; GO 0008270: zinc ion binding
Unigene0001570	At2g23790	14.32	15.43	8.53	29.82	30.1	41.48	1.40539	4.87963e-25	2.61757e-23	-	-
Unigene0001574	At3g50940	1.61	2.37	1.34	4.34	4.05	5.93	1.42853	1.7538e-11	3.98114e-10	-	GO 0000166: nucleotide binding; GO 0003674: molecular function; GO 0003824: catalytic activity; GO 0004222: metalloendopeptidase activity; GO 0005488: binding; GO 0005524: ATP binding; GO 0008144: drug binding; GO 0016462: pyrophosphatase activity; GO 0016787: hydrolase activity; GO 0016817: hydrolase activity, acting on acid anhydrides; GO 0016818: hydrolase activity, acting on acid anhydrides, …
Unigene0001585	-	5.39	4.01	5.28	0.54	0.56	0.89	-2.88301	5.7742e-08	9.25503e-07	-	-
Unigene0001588	UGT94E5	30.99	39.08	18.94	240.82	246.03	456.62	3.40594	3.43719e-67	7.59239e-65	-	GO 0008194: UDP-glycosyltransferase activity; GO 0016758: transferase activity, transferring hexosyl groups
Unigene0001592	-	0.07	0	0	1.39	0.82	1.37	5.67646	4.41793e-08	7.17377e-07	-	-
Unigene0001594	Fra	8.34	9.67	6.48	1.6	1.73	2.81	-1.99588	7.35796e-08	1.16354e-06	-	-
Unigene0001595	-	1.02	1.26	0.58	0.09	0	0.03	-4.57491	0.00188126	0.0150583	-	-
Unigene0001597	SNL3	5.25	5.72	4.08	1.38	1.23	1.38	-1.9153	5.18357e-07	7.42044e-06	-	-
Unigene0001599	IQM2	3.88	4.42	2.46	1.33	1.37	1.57	-1.33337	0.00699712	0.0480578	-	-
Unigene0001619	-	0	0	0	1.23	0.23	0.94	9.64386	0.000296665	0.00280228	-	-
Unigene0001629	RPV1	0.52	1.29	0.96	1.45	2.27	4.07	1.49174	0.000118988	0.00120589	-	GO 0005515: protein binding; GO 0005524: ATP binding; GO 0016887: ATPase activity; GO 0043531: ADP binding
Unigene0001630	-	0.52	0.23	0.47	1.68	1.79	1.89	2.13535	1.15614e-06	1.59181e-05	-	-
Unigene0001642	NRPB1	1.78	1.71	1.57	5.77	5.85	10.4	2.12161	1.63942e-34	1.31339e-32	ko03020: RNA polymerase	GO 0003674: molecular function; GO 0003676: nucleic acid binding; GO 0003677: DNA binding; GO 0003824: catalytic activity; GO 0003899: DNA-directed RNA polymerase activity; GO 0005488: binding; GO 0016740: transferase activity; GO 0016772: transferase activity, transferring phosphorus-containing groups; GO 0016779: nucleotidyltransferase activity; GO 0034062: RNA polymerase activity; GO 0043167: …
Unigene0001646	MYB73	17.81	16.42	18.48	3.01	2.84	2.04	-2.73998	1.01178e-14	2.94404e-13	-	GO 0000981: RNA polymerase II transcription factor activity, sequence-specific DNA binding; GO 0000988: transcription factor activity, protein binding; GO 0000989: transcription factor activity, transcription factor binding; GO 0001067: regulatory region nucleic acid binding; GO 0001076: transcription factor activity, RNA polymerase II transcription factor binding; GO 0001134: transcription facto…
Unigene0001659	-	2.13	2.21	2.36	0.38	0.37	0.39	-2.55513	1.6229e-05	0.000189863	-	-
Unigene0001660	RPM1	9.74	9.88	7.34	33.09	34.51	44.58	2.05692	2.52948e-62	4.84237e-60	ko04626: Plant-pathogen interaction	GO 0005515: protein binding; GO 0005524: ATP binding; GO 0016887: ATPase activity; GO 0043531: ADP binding
Unigene0001665	-	1.31	1.34	0.5	0.09	0.03	0.16	-3.49185	0.00140485	0.0116017	-	GO 0003676: nucleic acid binding; GO 0004523: RNA-DNA hybrid ribonuclease activity
Unigene0001672	ARP4	9.76	10.72	8.37	2.9	3.75	3.33	-1.53146	0.000109804	0.00111961	-	-
Unigene0001677	rps12	5.84	7.11	3.72	22.51	22.93	32.81	2.23084	1.20533e-46	1.46312e-44	-	GO 0003735: structural constituent of ribosome; GO 0016491: oxidoreductase activity
Unigene0001682	-	0.25	0.19	0	1.56	0.52	1.07	2.83978	0.000222757	0.00215487	-	-
Unigene0001687	-	0.38	0.06	0.04	1.61	0.51	1.94	3.08037	3.10203e-05	0.000346728	-	-
Unigene0001688	PDR2	15.13	17.08	12.83	5.57	5.84	6.41	-1.33771	2.87194e-05	0.000322816	-	GO 0003674: molecular function; GO 0003723: RNA binding; GO 0003724: RNA helicase activity; GO 0003924: GTPase activity; GO 0004385: guanylate kinase activity; GO 0005319: lipid transporter activity; GO 0005524: ATP binding; GO 0005525: GTP binding; GO 0008565: protein transporter activity; GO 0009381: excinuclease ABC activity; GO 0015220: choline transmembrane transporter activity; GO 0015221: …
Unigene0001692	-	3.36	3.25	2.9	0	0.42	0.34	-3.64537	3.67758e-05	0.000406414	-	-
Unigene0001694	OFUT7	7.01	6.8	5.04	1.85	1.49	2.34	-1.7306	3.28442e-05	0.000365514	-	GO 0003674: molecular function; GO 0003824: catalytic activity; GO 0016740: transferase activity; GO 0016757: transferase activity, transferring glycosyl groups
Unigene0001697	ephA	4.63	4.95	3.44	1.35	1.6	1.29	-1.61859	0.00198985	0.0158529	-	GO 0003674: molecular function; GO 0003824: catalytic activity; GO 0047570: 3-oxoadipate enol-lactonase activity; GO 0047746: chlorophyllase activity; GO 0070205: 2-succinyl-6-hydroxy-2,4-cyclohexadiene-1-carboxylate synthase activity
Unigene0001703	EML3	2.45	2.73	1.74	3.78	3.84	6.59	1.03806	3.28554e-12	7.92619e-11	-	-
Unigene0001708	IQM6	4.24	6.56	2.58	1.16	0.72	0.96	-2.23612	5.13501e-05	0.000554147	-	-
Unigene0001711	OMT3	22.63	20.08	29.94	1.81	0.77	0.34	-4.63692	8.21232e-09	1.44954e-07	ko00945: Stilbenoid, diarylheptanoid and gingerol biosynthesis	GO 0008168: methyltransferase activity; GO 0008171: O-methyltransferase activity
Unigene0001714	-	42.49	48.06	48.79	7.18	5.42	4.94	-2.98989	3.61091e-26	2.03938e-24	-	GO 0005515: protein binding
Unigene0001717	-	0.51	0.57	0.38	1	1.46	1.72	1.51753	2.19853e-08	3.69059e-07	-	-
Unigene0001718	-	2.38	3.09	2.59	8.41	9.02	10.91	1.81399	2.00573e-41	2.04104e-39	-	-
Unigene0001727	-	2.4	3.11	1.44	0.11	0	0	-5.98144	8.08936e-10	1.57053e-08	-	-
Unigene0001734	Os01g0295700	0.37	0.89	1	1.79	2.95	1.87	1.54833	0.000533988	0.00482384	-	GO 0016791: phosphatase activity
Unigene0001745	-	2.95	3.18	1.13	0.24	0.13	0.21	-3.64584	6.3163e-07	8.96932e-06	-	-
Unigene0001746	NPF8.3	6.62	7.48	5.87	14.51	12.71	13.92	1.04271	2.62859e-19	1.03488e-17	-	GO 0015333: peptide proton symporter activity; GO 0022857: transmembrane transporter activity
Unigene0001748	TPR3	1.51	1.68	0.7	2.44	3.47	6.61	1.68639	4.16768e-10	8.28936e-09	-	GO 0005515: protein binding
Unigene0001756	-	0.36	0.5	0.53	0.95	1.79	1.49	1.60557	1.61636e-05	0.000189207	-	GO 0005515: protein binding
Unigene0001761	BSK3	2.18	1.98	1	0.06	0	0.08	-5.20387	0.000128236	0.00129229	ko04075: Plant hormone signal transduction	-
Unigene0001762	HVA22A	3.42	3.35	2.83	0.69	1.12	0.97	-1.78795	0.000800763	0.00696668	-	GO 0008270: zinc ion binding
Unigene0001765	-	4.18	4.12	1.91	0.77	0.3	0.51	-2.69199	0.000101128	0.00103877	-	GO 0003674: molecular function; GO 0003712: transcription cofactor activity; GO 0003713: transcription coactivator activity; GO 0003824: catalytic activity; GO 0005515: protein binding; GO 0008168: methyltransferase activity; GO 0008170: N-methyltransferase activity; GO 0008276: protein methyltransferase activity; GO 0008757: S-adenosylmethionine-dependent methyltransferase activity; GO 0016278: …
Unigene0001768	XBAT33	7.27	6.22	5.59	18.87	17.91	17.62	1.51155	4.58065e-32	3.33003e-30	-	-
Unigene0001772	-	0	0	0	0.29	0.65	0.92	9.27612	7.55595e-05	0.000794957	-	-
Unigene0001779	EMB2001	22.59	23.27	18.12	5.44	5.45	6.63	-1.86862	4.13528e-14	1.15184e-12	-	GO 0003924: GTPase activity; GO 0005525: GTP binding; GO 0016209: antioxidant activity; GO 0016491: oxidoreductase activity; GO 0019843: rRNA binding; GO 0043022: ribosome binding; GO 0051539: 4 iron, 4 sulfur cluster binding
Unigene0001784	RLP7	1.96	2.77	1.28	0.06	0.27	0.2	-3.5033	2.39792e-07	3.57413e-06	-	GO 0005515: protein binding
Unigene0001786	CML5	0.34	1.34	0.16	2.12	1.38	5.33	2.26271	2.25567e-05	0.000257707	ko04626: Plant-pathogen interaction; ko04016: MAPK signaling pathway - plant; ko04070: Phosphatidylinositol signaling system	GO 0005509: calcium ion binding
Unigene0001795	-	0.58	0.93	0.57	3.5	4.38	7.26	2.86371	2.28455e-24	1.1807e-22	-	-
Unigene0001796	CAM-1	29.14	33.12	22.98	6.21	6.68	6.8	-2.11407	8.20482e-15	2.40677e-13	ko04626: Plant-pathogen interaction; ko04016: MAPK signaling pathway - plant; ko04070: Phosphatidylinositol signaling system	GO 0005509: calcium ion binding
Unigene0001798	-	2.25	2.84	2.16	0.36	0.18	0.66	-2.59495	9.62795e-05	0.000992387	-	-
Unigene0001800	VHA-a2	29.97	31.44	28.05	14.46	11.02	15.51	-1.12597	0.00573845	0.0403818	ko01100: Metabolic pathways; ko00190: Oxidative phosphorylation; ko04145: Phagosome	GO 0015078: hydrogen ion transmembrane transporter activity
Unigene0001812	-	2.21	1.83	0.96	0.23	0.27	0.28	-2.68038	0.00519896	0.0369962	-	-
Unigene0001813	PARC	1.08	1.41	0.87	11.02	9.56	7.25	3.05011	1.18678e-24	6.24945e-23	ko01100: Metabolic pathways; ko00480: Glutathione metabolism	-
Unigene0001815	-	0	0.12	0.1	0.82	0.75	1.66	3.87596	6.22768e-05	0.000663646	-	GO 0003674: molecular function
Unigene0001825	-	10.99	9.99	11.11	4.05	3.86	2.61	-1.60899	0.000300555	0.00283669	-	-
Unigene0001826	-	0.06	0	0.23	2.91	1.76	3.51	4.81798	1.04947e-05	0.000126639	-	GO 0003676: nucleic acid binding; GO 0004523: RNA-DNA hybrid ribonuclease activity
Unigene0001827	-	14.35	10.84	9.84	3.63	3.17	3.78	-1.72725	1.37245e-06	1.87002e-05	-	-
Unigene0001832	-	3.09	5.29	2.53	0.68	0.82	1.74	-1.75159	0.003283	0.0247396	-	-
Unigene0001834	-	24.75	27.61	18.26	2.41	1.47	2.08	-3.56669	1.00625e-21	4.56841e-20	-	-
Unigene0001841	-	2.3	1.9	2.5	0.83	0.6	0.36	-1.9042	0.00172443	0.0139488	-	-
Unigene0001843	At1g12290	3.85	4.17	1.93	8.81	8.41	14.66	1.67988	9.6336e-18	3.45254e-16	ko04626: Plant-pathogen interaction	GO 0005515: protein binding; GO 0043531: ADP binding
Unigene0001844	-	33.35	39.16	27.44	12.24	10.12	9.92	-1.63057	4.40179e-05	0.000480498	-	-
Unigene0001846	-	4.14	3.29	3.33	0.42	0.89	0.76	-2.37798	0.000987199	0.00843848	-	-
Unigene0001856	AC97	48.09	38.32	51.33	19.96	20.94	16.7	-1.25781	0.00268322	0.020702	-	-
Unigene0001859	At4g03415	12.01	11.19	13.04	90.98	93.8	79.53	2.86658	7.04434e-87	2.39743e-84	-	GO 0016791: phosphatase activity
Unigene0001870	-	8.19	10.38	10.16	3.32	3.18	3.52	-1.51968	1.33129e-05	0.000158114	ko03010: Ribosome	-
Unigene0001873	LAMT	11.06	10.51	11.12	0.9	0.73	0.52	-3.92644	3.30711e-29	2.14309e-27	-	GO 0008168: methyltransferase activity
Unigene0001876	9DC1	2.59	1.76	2.07	0.08	0.33	0.53	-2.77184	5.54553e-05	0.000596008	-	GO 0005515: protein binding
Unigene0001877	PI4KA1	31.71	35.38	35.93	16.49	16.34	16.61	-1.05917	0.00480622	0.0346034	ko01100: Metabolic pathways; ko00562: Inositol phosphate metabolism; ko04070: Phosphatidylinositol signaling system	GO 0000166: nucleotide binding; GO 0003674: molecular function; GO 0003824: catalytic activity; GO 0004430: 1-phosphatidylinositol 4-kinase activity; GO 0005488: binding; GO 0005524: ATP binding; GO 0008144: drug binding; GO 0016301: kinase activity; GO 0016740: transferase activity; GO 0016772: transferase activity, transferring phosphorus-containing groups; GO 0016773: phosphotransferase activi…
Unigene0001879	GSTU17	2.66	2.13	2.96	79.68	77.43	70.11	4.87375	1.14491e-178	1.33172e-175	ko01100: Metabolic pathways; ko00480: Glutathione metabolism	GO 0005515: protein binding; GO 0016034: maleylacetoacetate isomerase activity
Unigene0001891	-	0	0	0	0.57	0.36	1.87	9.86625	0.0023822	0.0186061	-	-
Unigene0001895	-	72.84	64.52	79.39	34.4	31.75	26.88	-1.22026	0.0012592	0.0105151	-	GO 0003677: DNA binding; GO 0004803: transposase activity; GO 0016788: hydrolase activity, acting on ester bonds
Unigene0001896	-	9.27	8.59	8.93	2.16	3.02	2.24	-1.8522	8.47514e-06	0.000103506	-	-
Unigene0001900	At3g28580	19.85	24.69	9.36	1.13	1.09	2.9	-3.39607	1.43577e-10	2.991e-09	-	GO 0003723: RNA binding; GO 0003724: RNA helicase activity; GO 0004176: ATP-dependent peptidase activity; GO 0004222: metalloendopeptidase activity; GO 0004386: helicase activity; GO 0005524: ATP binding; GO 0009378: four-way junction helicase activity; GO 0016887: ATPase activity
Unigene0001916	At1g56140	5	5.81	4.83	2.1	1.73	1.8	-1.47403	0.00162751	0.0132441	-	GO 0000166: nucleotide binding; GO 0003674: molecular function; GO 0003824: catalytic activity; GO 0004672: protein kinase activity; GO 0004674: protein serine/threonine kinase activity; GO 0005488: binding; GO 0005524: ATP binding; GO 0008144: drug binding; GO 0016301: kinase activity; GO 0016740: transferase activity; GO 0016772: transferase activity, transferring phosphorus-containing groups; …
Unigene0001921	-	4.57	4.3	2.89	0.19	0.47	1.2	-2.66051	0.00145262	0.0119618	-	-
Unigene0001922	-	0.31	0.53	0.56	1.83	1.02	1.52	1.64221	0.000143445	0.00143398	-	-
Unigene0001925	D6PKL2	10.65	12.59	10.23	0.69	0.73	0.46	-4.15406	1.98617e-32	1.46476e-30	-	GO 0000166: nucleotide binding; GO 0003674: molecular function; GO 0003824: catalytic activity; GO 0004672: protein kinase activity; GO 0004674: protein serine/threonine kinase activity; GO 0005488: binding; GO 0005524: ATP binding; GO 0008144: drug binding; GO 0016301: kinase activity; GO 0016740: transferase activity; GO 0016772: transferase activity, transferring phosphorus-containing groups; …
Unigene0001927	LIP2P2	1.38	1.27	0.89	2.47	3.47	2.16	1.19417	9.07639e-05	0.000939645	ko01100: Metabolic pathways; ko00785: Lipoic acid metabolism	GO 0003674: molecular function; GO 0003824: catalytic activity; GO 0016415: octanoyltransferase activity; GO 0016740: transferase activity; GO 0016746: transferase activity, transferring acyl groups; GO 0016747: transferase activity, transferring acyl groups other than amino-acyl groups; GO 0016979: lipoate-protein ligase activity; GO 0033819: lipoyl(octanoyl) transferase activity
Unigene0001928	-	1.64	2.09	0.9	0.3	0.34	0.71	-1.77805	0.00563189	0.0397415	-	-
Unigene0001930	BAK1	9.75	10.86	8.17	2.42	3.16	2.64	-1.80786	4.68398e-05	0.000509301	ko04626: Plant-pathogen interaction; ko04075: Plant hormone signal transduction; ko04016: MAPK signaling pathway - plant	GO 0004672: protein kinase activity; GO 0005524: ATP binding
Unigene0001931	-	0.95	1.15	1.2	16.69	16.73	15.69	3.89548	1.28646e-28	8.15259e-27	-	-
Unigene0001936	-	1.08	2.23	2.58	4.38	3.25	6.83	1.29573	1.16181e-05	0.00013919	-	-
Unigene0001937	HIUH	1.08	1.77	1.73	0.33	0	0.17	-3.19535	0.00639511	0.0443976	ko01100: Metabolic pathways; ko01110: Biosynthesis of secondary metabolites; ko00500: Starch and sucrose metabolism; ko00940: Phenylpropanoid biosynthesis; ko00460: Cyanoamino acid metabolism	GO 0004553: hydrolase activity, hydrolyzing O-glycosyl compounds; GO 0004565: beta-galactosidase activity
Unigene0001942	ARF	0.18	0.06	0	0	2.24	0.6	3.56478	0.00715571	0.0490006	ko04144: Endocytosis	GO 0003924: GTPase activity; GO 0005525: GTP binding; GO 0019001: guanyl nucleotide binding; GO 0031683: G-protein beta/gamma-subunit complex binding
Unigene0001944	-	4.37	4.62	3.21	0.45	0.19	0.13	-3.98588	2.16244e-13	5.71324e-12	-	-
Unigene0001948	OHP2	16.55	13.41	20.89	64.93	65.73	50.03	1.8292	1.26273e-28	8.00774e-27	-	-
Unigene0001950	At1g60420	87.84	84.73	83.74	262.81	233.47	241.05	1.52442	3.29289e-47	4.08345e-45	-	GO 0003674: molecular function; GO 0003756: protein disulfide isomerase activity; GO 0003824: catalytic activity; GO 0004602: glutathione peroxidase activity; GO 0004791: thioredoxin-disulfide reductase activity; GO 0015036: disulfide oxidoreductase activity; GO 0016209: antioxidant activity; GO 0016491: oxidoreductase activity; GO 0016651: oxidoreductase activity, acting on NAD(P)H; GO 0016667: …
Unigene0001959	SERK1	36.38	37.05	36.1	6.22	5.59	4.93	-2.70995	4.17633e-29	2.68741e-27	-	GO 0004672: protein kinase activity; GO 0005515: protein binding; GO 0005524: ATP binding
Unigene0001963	FTSZ1	13.34	11.38	10.63	0.97	1.14	1.98	-3.11154	1.50955e-13	4.02766e-12	-	GO 0003924: GTPase activity
Unigene0001967	At3g60350	1.43	1.45	1.81	0.1	0.03	0.22	-3.74416	3.87455e-05	0.000426488	-	GO 0003674: molecular function; GO 0005488: binding; GO 0005515: protein binding; GO 0008134: transcription factor binding
Unigene0001972	-	2.22	3.12	1.48	6.52	4.36	6.82	1.37591	2.0343e-08	3.4312e-07	-	-
Unigene0001974	-	10.32	9.75	9.28	1.62	1.5	1.66	-2.61828	7.62769e-10	1.48466e-08	-	-
Unigene0001977	LECRK91	4.29	4.02	4.54	0.14	0.12	0.21	-4.77296	1.72e-08	2.93122e-07	-	GO 0004672: protein kinase activity; GO 0005524: ATP binding; GO 0030246: carbohydrate binding
Unigene0001984	-	8.63	8.26	8.28	79.21	69.51	79.63	3.18147	1.62042e-111	8.41245e-109	-	-
Unigene0001986	GIP	0.03	0.12	0.56	0.46	0.87	1.2	1.83325	0.00574047	0.0403929	-	GO 0003676: nucleic acid binding; GO 0008270: zinc ion binding
Unigene0001988	-	25.97	28.73	21.58	6.48	6.64	6.89	-1.93058	2.24979e-12	5.49675e-11	-	GO 0004553: hydrolase activity, hydrolyzing O-glycosyl compounds
Unigene0001989	SUVH5	5.93	5.9	5.57	0.37	0.39	0.46	-3.83413	2.43476e-22	1.14264e-20	-	GO 0005515: protein binding; GO 0008270: zinc ion binding; GO 0018024: histone-lysine N-methyltransferase activity
Unigene0001992	ZYP1A	0.45	0.51	0.19	0.75	0.85	1.39	1.37851	0.00170065	0.0137787	-	-
Unigene0001996	GT6	23.04	23.05	19.9	1.32	2.51	2.74	-3.32828	2.39193e-21	1.06438e-19	-	GO 0008194: UDP-glycosyltransferase activity
Unigene0002001	-	3.89	4.29	4.13	9.55	8.99	7.76	1.09523	7.9937e-08	1.25907e-06	-	GO 0003676: nucleic acid binding; GO 0005515: protein binding; GO 0008270: zinc ion binding; GO 0050126: N-carbamoylputrescine amidase activity
Unigene0002009	-	1.45	1.28	2.21	0.17	0.14	0.07	-3.70044	0.000693952	0.00611265	-	-
Unigene0002010	-	2.27	2.15	1.45	0.41	0.32	0.61	-2.13113	6.06916e-05	0.000648106	-	GO 0016787: hydrolase activity
Unigene0002013	-	1.55	1.9	3.15	9.77	9.8	9.57	2.14246	4.77097e-12	1.13371e-10	-	-
Unigene0002015	-	1.4	1.72	1.43	0.07	0.06	0.3	-3.40346	0.000360409	0.00334796	-	-
Unigene0002029	At1g50870	0.65	0.83	1.06	2.38	2.09	2.11	1.37326	1.92783e-09	3.61823e-08	-	GO 0005515: protein binding
Unigene0002040	-	8.2	6.88	7.49	1.97	1.44	2.23	-2.00064	0.000145806	0.00145586	-	-
Unigene0002047	-	1.04	0.8	1.02	2.03	1.84	1.97	1.02995	3.45399e-05	0.000383411	-	-
Unigene0002060	-	0	0.14	0	2.17	2.25	2.06	5.5325	1.11531e-13	3.00456e-12	-	-
Unigene0002062	AAT1	188.5	186.46	229.86	15.29	11.18	7.93	-4.13603	3.55394e-50	4.85248e-48	ko01100: Metabolic pathways; ko01110: Biosynthesis of secondary metabolites; ko01200: Carbon metabolism; ko00620: Pyruvate metabolism; ko00630: Glyoxylate and dicarboxylate metabolism; ko01212: Fatty acid metabolism; ko00071: Fatty acid degradation; ko00280: Valine, leucine and isoleucine degradation; ko00380: Tryptophan metabolism; ko00900: Terpenoid backbone biosynthesis; ko00640: Propanoate me…	GO 0003674: molecular function; GO 0003824: catalytic activity; GO 0003985: acetyl-CoA C-acetyltransferase activity; GO 0003988: acetyl-CoA C-acyltransferase activity; GO 0005488: binding; GO 0016407: acetyltransferase activity; GO 0016408: C-acyltransferase activity; GO 0016453: C-acetyltransferase activity; GO 0016740: transferase activity; GO 0016746: transferase activity, transferring acyl gr…
Unigene0002065	ART2	2.73	0.65	29.62	0.21	0.41	0.3	-5.16469	0.00123575	0.0103352	-	-
Unigene0002066	-	0.99	1.95	0.91	3.54	3.89	7.37	1.94267	1.62168e-09	3.05989e-08	-	-
Unigene0002070	DDB_G0281745	6.96	7.74	5.96	1.04	0.98	1.31	-2.63325	8.21858e-18	2.96624e-16	-	GO 0000166: nucleotide binding; GO 0003674: molecular function; GO 0003824: catalytic activity; GO 0004672: protein kinase activity; GO 0004674: protein serine/threonine kinase activity; GO 0005488: binding; GO 0005524: ATP binding; GO 0008144: drug binding; GO 0016301: kinase activity; GO 0016740: transferase activity; GO 0016772: transferase activity, transferring phosphorus-containing groups; …
Unigene0002073	NLP7	4.38	5.19	2.65	7.32	10.29	13.44	1.34535	1.05449e-12	2.65037e-11	-	GO 0005515: protein binding
Unigene0002075	PVA12	15.88	15.03	13.18	4.98	3.59	4.9	-1.7107	9.57958e-06	0.0001162	-	-
Unigene0002076	PECS-1.1	2.31	2.54	1.3	0.63	0.74	0.7	-1.57096	0.00273063	0.0210484	-	GO 0003674: molecular function; GO 0003824: catalytic activity; GO 0016787: hydrolase activity; GO 0016788: hydrolase activity, acting on ester bonds; GO 0030599: pectinesterase activity; GO 0052689: carboxylic ester hydrolase activity
Unigene0002078	-	1.13	0.42	0.27	6.38	3.84	3.71	2.93618	4.37813e-06	5.55749e-05	-	-
Unigene0002081	MYB73	61.52	66.82	38.69	169.34	169	250.7	1.81826	4.61697e-38	4.20886e-36	-	GO 0000981: RNA polymerase II transcription factor activity, sequence-specific DNA binding; GO 0000988: transcription factor activity, protein binding; GO 0000989: transcription factor activity, transcription factor binding; GO 0001067: regulatory region nucleic acid binding; GO 0001076: transcription factor activity, RNA polymerase II transcription factor binding; GO 0001134: transcription facto…
Unigene0002082	-	2.09	3.33	0.81	5.84	3.7	11.33	1.74413	6.7361e-06	8.33755e-05	-	-
Unigene0002087	DODA	1.94	2.1	2.82	5.11	4.42	6.12	1.18988	1.57451e-09	2.97271e-08	ko00965: Betalain biosynthesis	GO 0008198: ferrous iron binding; GO 0016491: oxidoreductase activity
Unigene0002093	GTE7	42.16	51.43	30.5	76.61	74.7	111.38	1.08197	2.53454e-21	1.12566e-19	-	GO 0005515: protein binding; GO 0016788: hydrolase activity, acting on ester bonds
Unigene0002095	-	9.57	8.85	10.3	3.05	2.33	2.53	-1.86031	4.35506e-05	0.000475789	-	-
Unigene0002099	-	1.86	1.73	0.84	6.37	6.9	4.6	2.01216	3.01254e-10	6.07333e-09	-	-
Unigene0002104	TBP2	1.14	1.11	1.29	2.29	2.32	3.7	1.2311	8.48109e-06	0.000103565	ko03050: Proteasome	GO 0004222: metalloendopeptidase activity; GO 0005524: ATP binding; GO 0016157: sucrose synthase activity; GO 0016887: ATPase activity; GO 0019888: protein phosphatase regulator activity
Unigene0002107	KIN5C	4.5	5.52	2.09	0.97	0.57	1.35	-2.06706	0.000231797	0.0022355	-	GO 0005524: ATP binding; GO 0008017: microtubule binding
Unigene0002110	accD	21.06	21.71	10.39	2.71	4.62	6.13	-1.98166	9.99259e-05	0.00102744	ko01100: Metabolic pathways; ko01110: Biosynthesis of secondary metabolites; ko01200: Carbon metabolism; ko00620: Pyruvate metabolism; ko01212: Fatty acid metabolism; ko00640: Propanoate metabolism; ko00061: Fatty acid biosynthesis	GO 0003989: acetyl-CoA carboxylase activity
Unigene0002111	HISN7	5.04	5.69	4.13	1.23	0.78	1.5	-2.08189	2.4641e-09	4.57519e-08	ko01100: Metabolic pathways; ko01110: Biosynthesis of secondary metabolites; ko01230: Biosynthesis of amino acids; ko00562: Inositol phosphate metabolism; ko00053: Ascorbate and aldarate metabolism; ko04070: Phosphatidylinositol signaling system; ko00340: Histidine metabolism	GO 0004401: histidinol-phosphatase activity
Unigene0002113	PRAF1	6.5	8.26	4.97	1.79	1.7	3.42	-1.51363	0.00114878	0.00968279	-	GO 0003674: molecular function; GO 0003824: catalytic activity; GO 0004000: adenosine deaminase activity; GO 0004842: ubiquitin-protein transferase activity; GO 0005085: guanyl-nucleotide exchange factor activity; GO 0005086: ARF guanyl-nucleotide exchange factor activity; GO 0005488: binding; GO 0005515: protein binding; GO 0016740: transferase activity; GO 0019239: deaminase activity; GO 001978…
Unigene0002117	NOV	8.88	8.79	8.21	1.34	1.19	1.16	-2.81014	9.27743e-25	4.9164e-23	-	-
Unigene0002118	At3g07870	11.73	11.55	10.12	47.34	54.3	56.89	2.24684	1.89182e-75	4.99539e-73	-	GO 0005515: protein binding
Unigene0002128	-	0	0	0.23	1.23	1.94	1.98	4.48487	2.59909e-05	0.000293945	-	-
Unigene0002129	KTI5	69.26	62.65	77.61	33.02	31.1	29.65	-1.15989	0.0020742	0.0164436	-	GO 0004866: endopeptidase inhibitor activity; GO 0016168: chlorophyll binding
Unigene0002130	RPP13L3	25.57	25.47	16.01	2.89	5.48	5.69	-2.25364	1.55474e-05	0.000182482	-	GO 0043531: ADP binding
Unigene0002131	RPP13L3	14.82	18.25	8.5	2.53	1.95	3.07	-2.46099	1.4112e-10	2.94381e-09	-	GO 0003924: GTPase activity; GO 0005524: ATP binding; GO 0005525: GTP binding; GO 0042626: ATPase activity, coupled to transmembrane movement of substances; GO 0043531: ADP binding
Unigene0002137	FD	11.48	12.33	9.34	1.64	0.52	1.49	-3.18304	1.51212e-12	3.7564e-11	-	GO 0003700: transcription factor activity, sequence-specific DNA binding
Unigene0002148	-	2.05	2.82	1.67	3.98	3.2	5.98	1.0088	3.66502e-11	8.11711e-10	ko03013: RNA transport; ko03008: Ribosome biogenesis in eukaryotes	-
Unigene0002152	AAE6	15.05	15.41	14.39	31.61	28.54	35.34	1.09024	3.29096e-31	2.31552e-29	-	GO 0003987: acetate-CoA ligase activity; GO 0008668: (2,3-dihydroxybenzoyl)adenylate synthase activity; GO 0008756: o-succinylbenzoate-CoA ligase activity; GO 0030729: acetoacetate-CoA ligase activity; GO 0047473: D-alanine-poly(phosphoribitol) ligase activity; GO 0050218: propionate-CoA ligase activity
Unigene0002155	-	3.75	4.55	6.31	11.31	8.14	10.91	1.05522	8.49068e-08	1.33346e-06	-	-
Unigene0002164	-	0	0.07	0.1	2.6	1.66	3.34	5.48239	3.02103e-06	3.92149e-05	-	-
Unigene0002167	CSY3	4.49	4.89	5.64	45.67	44.21	49.74	3.21655	6.1019e-120	3.73802e-117	ko01100: Metabolic pathways; ko01110: Biosynthesis of secondary metabolites; ko01200: Carbon metabolism; ko01230: Biosynthesis of amino acids; ko00630: Glyoxylate and dicarboxylate metabolism; ko00020: Citrate cycle (TCA cycle); ko01210: 2-Oxocarboxylic acid metabolism	-
Unigene0002177	FTSH2	15.06	13.36	14.5	35.71	36.92	31.73	1.28185	1.05699e-27	6.41101e-26	-	GO 0000166: nucleotide binding; GO 0003674: molecular function; GO 0003678: DNA helicase activity; GO 0003824: catalytic activity; GO 0004175: endopeptidase activity; GO 0004176: ATP-dependent peptidase activity; GO 0004222: metalloendopeptidase activity; GO 0004252: serine-type endopeptidase activity; GO 0005488: binding; GO 0005524: ATP binding; GO 0008144: drug binding; GO 0008233: peptidase a…
Unigene0002178	-	1.58	1.85	0.89	0	0.29	0.38	-2.6888	0.00642017	0.0445413	-	GO 0008017: microtubule binding
Unigene0002182	-	0	0.13	0	1.43	1.22	2.91	5.4185	5.15533e-13	1.32845e-11	-	-
Unigene0002194	-	0.11	0.63	0	1.82	1.11	2.32	2.82672	7.43843e-05	0.00078403	-	-
Unigene0002196	-	0.81	0.45	0.1	2.78	1.94	5.21	2.86819	3.11275e-08	5.13059e-07	-	-
Unigene0002197	R1C-3	16.61	17.16	12.3	4.11	3.4	5.44	-1.83088	2.89883e-09	5.3521e-08	-	GO 0043531: ADP binding
Unigene0002199	RPL23A	33.88	27.94	37.48	16.33	15.26	12.05	-1.18614	0.0061398	0.042855	ko03010: Ribosome	GO 0003735: structural constituent of ribosome
Unigene0002205	METTL7A	2.72	2.19	1.4	0.28	0.28	0.34	-2.80964	5.4802e-06	6.86538e-05	-	GO 0008168: methyltransferase activity; GO 0008171: O-methyltransferase activity
Unigene0002206	-	0.24	0.09	0.09	2.52	1.5	2.6	3.97837	5.03072e-14	1.39323e-12	-	-
Unigene0002212	ABCC3	47.71	47.99	44.24	12.82	11.25	13.85	-1.88378	8.83133e-19	3.36168e-17	ko02010: ABC transporters	GO 0005260: channel-conductance-controlling ATPase activity; GO 0005319: lipid transporter activity; GO 0005524: ATP binding; GO 0005525: GTP binding; GO 0008565: protein transporter activity; GO 0009381: excinuclease ABC activity; GO 0015220: choline transmembrane transporter activity; GO 0015221: lipopolysaccharide transmembrane transporter activity; GO 0015412: molybdate transmembrane-transpor…
Unigene0002219	RPS2	10.32	11.5	6.08	1.36	1.38	2.61	-2.38265	1.37046e-10	2.86077e-09	-	GO 0005515: protein binding; GO 0043531: ADP binding
Unigene0002220	PLT4	9.71	9.64	9.39	2.12	2.35	1.88	-2.17823	2.09097e-11	4.7232e-10	-	GO 0003674: molecular function; GO 0005215: transporter activity; GO 0005351: sugar proton symporter activity; GO 0005355: glucose transmembrane transporter activity; GO 0005402: cation sugar symporter activity; GO 0008028: monocarboxylic acid transmembrane transporter activity; GO 0008324: cation transmembrane transporter activity; GO 0015075: ion transmembrane transporter activity; GO 0015077: …
Unigene0002222	-	8.8	10.54	4.24	1.41	1.16	1.44	-2.55589	2.9117e-09	5.37476e-08	-	-
Unigene0002223	RPL13AD	131.04	118.45	175.04	35.65	36	25.88	-2.12195	1.30901e-11	3.00937e-10	ko03010: Ribosome	GO 0003735: structural constituent of ribosome
Unigene0002224	HTR4	27.85	24.55	42.44	90.18	78.58	51.29	1.21426	1.09137e-05	0.000131316	-	GO 0000166: nucleotide binding; GO 0003674: molecular function; GO 0003677: DNA binding; GO 0005488: binding; GO 0005524: ATP binding; GO 0008144: drug binding; GO 0017076: purine nucleotide binding; GO 0030554: adenyl nucleotide binding; GO 0032553: ribonucleotide binding; GO 0032555: purine ribonucleotide binding; GO 0032559: adenyl ribonucleotide binding; GO 0035639: purine ribonucleoside trip…
Unigene0002227	RPV1	24.52	25.25	22.01	2.7	3.24	3.51	-2.9252	1.29936e-33	1.00588e-31	-	GO 0005515: protein binding; GO 0043531: ADP binding
Unigene0002235	-	1.14	1.84	0.72	0	0.12	0.15	-3.77649	0.00296504	0.0226388	-	-
Unigene0002240	-	10.31	9.16	18.69	2.64	2.49	2.23	-2.37428	2.394e-06	3.15888e-05	-	-
Unigene0002249	-	2.14	3.13	2.41	0.18	0.18	0.18	-3.83007	8.90956e-08	1.39662e-06	-	-
Unigene0002253	-	0.57	0.68	0.43	8.59	10.23	14.04	4.2898	6.57312e-59	1.15048e-56	-	-
Unigene0002261	AtMg00030	14.35	21.62	10.5	5.96	6.06	6.45	-1.33112	0.00683793	0.0471088	ko01100: Metabolic pathways; ko00190: Oxidative phosphorylation	-
Unigene0002262	-	5.59	5.52	5.51	17.82	17.83	18.71	1.70963	2.76219e-49	3.66259e-47	-	GO 0003964: RNA-directed DNA polymerase activity
Unigene0002277	-	2.64	2.41	3.57	0.45	0.09	0.33	-3.3086	4.78871e-07	6.87984e-06	-	-
Unigene0002283	-	0.38	0.42	0.06	1.97	1.09	2.77	2.76109	1.09724e-07	1.6994e-06	-	-
Unigene0002287	-	3.86	4.36	2.56	0.75	0.88	1.66	-1.7122	0.00541633	0.0384033	-	-
Unigene0002304	-	0.41	0.72	0.52	1.48	1.26	2.22	1.58787	4.82018e-08	7.79525e-07	-	-
Unigene0002305	RPM1	1.71	2.24	1.32	5.18	6.06	8.01	1.86898	3.8328e-25	2.06567e-23	ko04626: Plant-pathogen interaction	GO 0005515: protein binding; GO 0005524: ATP binding; GO 0016887: ATPase activity; GO 0043531: ADP binding
Unigene0002312	SMG7	46.72	52.93	42.15	179.37	189.19	198.57	1.99982	6.87666e-83	2.18649e-80	ko03015: mRNA surveillance pathway	-
Unigene0002317	RDR6	12.03	11.26	9.03	1.09	1.43	1.79	-2.90667	4.02516e-08	6.5615e-07	-	GO 0003674: molecular function; GO 0003676: nucleic acid binding; GO 0003723: RNA binding; GO 0003824: catalytic activity; GO 0003887: DNA-directed DNA polymerase activity; GO 0003968: RNA-directed RNA polymerase activity; GO 0005488: binding; GO 0016740: transferase activity; GO 0016772: transferase activity, transferring phosphorus-containing groups; GO 0016779: nucleotidyltransferase activity;…
Unigene0002322	-	7.41	8.11	6.35	42.78	42.19	44.05	2.56057	2.58232e-103	1.19843e-100	-	GO 0003676: nucleic acid binding; GO 0008408: 3'-5' exonuclease activity
Unigene0002328	Os05g0583200	7.46	9.69	7.16	0.12	0.25	0.2	-5.41444	9.99451e-35	8.09159e-33	-	GO 0003677: DNA binding; GO 0046983: protein dimerization activity
Unigene0002333	At3g47520	4.68	3.96	5.57	1.02	0.48	1.43	-2.27793	0.000955421	0.00819582	ko01100: Metabolic pathways; ko01110: Biosynthesis of secondary metabolites; ko01200: Carbon metabolism; ko00270: Cysteine and methionine metabolism; ko00620: Pyruvate metabolism; ko00710: Carbon fixation in photosynthetic organisms; ko00630: Glyoxylate and dicarboxylate metabolism; ko00020: Citrate cycle (TCA cycle)	GO 0003674: molecular function; GO 0003824: catalytic activity; GO 0003854: 3-beta-hydroxy-delta5-steroid dehydrogenase activity; GO 0004459: L-lactate dehydrogenase activity; GO 0008746: NAD(P)+ transhydrogenase activity; GO 0016491: oxidoreductase activity; GO 0016614: oxidoreductase activity, acting on CH-OH group of donors; GO 0016615: malate dehydrogenase activity; GO 0016616: oxidoreductase…
Unigene0002334	-	1.69	1.7	1.25	11.6	13.12	21.6	3.31944	1.14243e-62	2.22884e-60	-	GO 0005524: ATP binding
Unigene0002339	HIPP08	9.88	10.99	7.56	45.18	54.7	63.32	2.52116	1.305e-70	3.1474e-68	-	GO 0046872: metal ion binding
Unigene0002351	-	1.9	2.12	1.61	5.92	4.9	6.19	1.59518	1.28695e-17	4.5783e-16	-	GO 0003700: transcription factor activity, sequence-specific DNA binding; GO 0043565: sequence-specific DNA binding
Unigene0002352	GT3	22.26	24.32	15.47	59.05	61.8	80.76	1.70006	5.0012e-40	4.88374e-38	-	GO 0008194: UDP-glycosyltransferase activity
Unigene0002356	SPS1	4.6	5.17	2.83	0.91	0.82	1.23	-2.08975	8.06289e-07	1.12976e-05	ko01100: Metabolic pathways; ko01110: Biosynthesis of secondary metabolites; ko00900: Terpenoid backbone biosynthesis	GO 0000010: trans-hexaprenyltranstransferase activity; GO 0050347: trans-octaprenyltranstransferase activity
Unigene0002372	PYRC5	4.19	4.36	5.73	27.02	27.21	26.5	2.49911	3.97165e-56	6.44797e-54	-	-
Unigene0002373	-	17.28	18.07	14.22	31.28	33.29	42.84	1.11559	3.70836e-30	2.50744e-28	-	GO 0005515: protein binding
Unigene0002374	HSP70	17.54	20.31	11.38	3.7	2.13	3.04	-2.47253	1.25003e-11	2.87739e-10	ko04141: Protein processing in endoplasmic reticulum; ko03040: Spliceosome; ko04144: Endocytosis	GO 0000166: nucleotide binding; GO 0003674: molecular function; GO 0004856: xylulokinase activity; GO 0005488: binding; GO 0005515: protein binding; GO 0005524: ATP binding; GO 0008144: drug binding; GO 0016887: ATPase activity; GO 0017076: purine nucleotide binding; GO 0030554: adenyl nucleotide binding; GO 0032553: ribonucleotide binding; GO 0032555: purine ribonucleotide binding; GO 0032559: a…
Unigene0002375	At1g80550	2.64	2.89	1.35	0.23	0.3	0.72	-2.46048	2.23477e-05	0.000255541	-	-
Unigene0002376	-	0.44	0	0	2.68	1.56	3.36	4.11042	7.81186e-05	0.00081963	-	GO 0016788: hydrolase activity, acting on ester bonds
Unigene0002381	-	0.84	0.91	0.63	1.74	1.67	2.36	1.27761	1.97227e-06	2.63036e-05	-	-
Unigene0002385	-	2.06	3.04	1.14	0.07	0.11	0.57	-3.05658	9.46344e-05	0.000976415	-	-
Unigene0002391	-	1.13	1.46	0.64	2.17	1.41	3.45	1.12199	1.41568e-05	0.000167206	-	GO 0046983: protein dimerization activity
Unigene0002398	-	4.96	5.75	2.68	1.36	0.98	1.42	-1.83235	0.000172395	0.00170064	-	-
Unigene0002402	NUP155	13.2	12.32	11.45	5.39	4.38	5.06	-1.31784	9.36801e-05	0.000967764	ko03013: RNA transport	-
Unigene0002403	BON3	0.98	1.14	0.82	25	26.31	34.38	4.86524	1.40844e-225	2.9414e-222	-	-
Unigene0002415	-	6.03	5.19	6.21	0.59	0.89	0.86	-2.89699	3.18886e-06	4.12188e-05	-	-
Unigene0002418	-	0.77	0.93	0.17	1.57	1.63	4.34	2.01153	3.56623e-05	0.00039482	-	-
Unigene0002427	AAE3	62.12	65.82	56.93	172.39	175.58	214.4	1.60501	5.50239e-62	1.04036e-59	ko01100: Metabolic pathways; ko00630: Glyoxylate and dicarboxylate metabolism	GO 0000166: nucleotide binding; GO 0003674: molecular function; GO 0003824: catalytic activity; GO 0003987: acetate-CoA ligase activity; GO 0005488: binding; GO 0005524: ATP binding; GO 0008144: drug binding; GO 0008668: (2,3-dihydroxybenzoyl)adenylate synthase activity; GO 0008756: o-succinylbenzoate-CoA ligase activity; GO 0016405: CoA-ligase activity; GO 0016874: ligase activity; GO 0016877: l…
Unigene0002428	IDS3	0.02	0.1	0	0.67	1.14	1.69	4.86625	1.41048e-11	3.23053e-10	-	-
Unigene0002431	ATJ10	6.32	8.53	9.58	18.73	19.15	17.14	1.1713	7.65425e-16	2.40544e-14	-	GO 0005515: protein binding
Unigene0002438	-	2.32	2.94	2.31	6.49	5.8	7.16	1.3614	2.2118e-17	7.72489e-16	-	-
Unigene0002440	RDR6	7.01	11.15	6.36	1.16	0.99	1.46	-2.76389	3.08244e-06	3.99162e-05	-	GO 0003676: nucleic acid binding; GO 0003968: RNA-directed RNA polymerase activity
Unigene0002449	NLP7	2.4	3.27	1.8	0.51	0.26	0.75	-2.29704	0.000124604	0.00125849	-	GO 0005515: protein binding
Unigene0002459	-	1.83	1.92	1.18	7.39	6.65	9.25	2.24005	8.56423e-48	1.08005e-45	-	GO 0003676: nucleic acid binding; GO 0003964: RNA-directed DNA polymerase activity; GO 0004523: RNA-DNA hybrid ribonuclease activity
Unigene0002461	CRR4	4.04	3.85	3.07	1.25	1.22	1.09	-1.6223	0.000327552	0.00307099	-	-
Unigene0002464	LRK10	4.32	5.28	2.02	0.66	0.3	1.09	-2.50291	1.05465e-05	0.000127248	-	GO 0004672: protein kinase activity; GO 0005524: ATP binding; GO 0030247: polysaccharide binding
Unigene0002465	psaB	3.44	4.35	3.53	1.44	1.35	1.28	-1.47577	0.000330338	0.00309395	-	-
Unigene0002478	PK1	8.46	9.6	6.63	0.67	0.53	0.87	-3.57622	4.22322e-23	2.07636e-21	-	GO 0004672: protein kinase activity; GO 0005507: copper ion binding; GO 0005524: ATP binding
Unigene0002480	RPPL1	7.13	7.89	6.26	14.96	15.76	17.45	1.17864	1.07587e-28	6.84641e-27	-	GO 0005515: protein binding; GO 0043531: ADP binding
Unigene0002481	RPL13B	54.37	48.1	63.74	20.75	16.66	13.85	-1.6971	1.18957e-06	1.63442e-05	ko03010: Ribosome	GO 0003735: structural constituent of ribosome
Unigene0002485	-	0.46	0.26	0.55	2.83	3.04	3.16	2.8299	2.08446e-19	8.23477e-18	-	-
Unigene0002486	PDR1	0.77	0.89	0.49	3.66	3.99	4.54	2.50329	3.302e-27	1.95629e-25	-	GO 0005319: lipid transporter activity; GO 0005524: ATP binding; GO 0008565: protein transporter activity; GO 0009381: excinuclease ABC activity; GO 0015220: choline transmembrane transporter activity; GO 0015221: lipopolysaccharide transmembrane transporter activity; GO 0015412: molybdate transmembrane-transporting ATPase activity; GO 0015413: nickel-transporting ATPase activity; GO 0015414: nit…
Unigene0002497	-	25.78	33.41	19.1	4.46	2.56	3.7	-2.86852	3.59859e-20	1.49762e-18	-	GO 0004672: protein kinase activity; GO 0005515: protein binding; GO 0005524: ATP binding
Unigene0002498	-	128.32	150.17	72.71	261.51	257.51	561.69	1.62161	5.619e-08	9.01886e-07	-	-
Unigene0002499	GIP	0.47	1.1	0.24	1.66	1.27	1.84	1.398	0.000545153	0.00491263	-	GO 0000166: nucleotide binding; GO 0004812: aminoacyl-tRNA ligase activity; GO 0004832: valine-tRNA ligase activity; GO 0005524: ATP binding
Unigene0002514	At4g33760	5.41	6.22	3.47	0.53	1.58	1.26	-2.16373	0.000113272	0.00115216	ko00970: Aminoacyl-tRNA biosynthesis	GO 0000049: tRNA binding; GO 0000166: nucleotide binding; GO 0003674: molecular function; GO 0003676: nucleic acid binding; GO 0003677: DNA binding; GO 0003824: catalytic activity; GO 0004812: aminoacyl-tRNA ligase activity; GO 0004815: aspartate-tRNA ligase activity; GO 0004816: asparagine-tRNA ligase activity; GO 0004821: histidine-tRNA ligase activity; GO 0004824: lysine-tRNA ligase activity; …
Unigene0002522	CML18	4.56	4.98	3.43	1.13	1.09	1.51	-1.79793	7.39249e-09	1.31037e-07	ko04626: Plant-pathogen interaction	GO 0003676: nucleic acid binding; GO 0004523: RNA-DNA hybrid ribonuclease activity; GO 0005509: calcium ion binding; GO 0005515: protein binding
Unigene0002530	-	0	0.02	0	1.77	1.82	5.2	8.77972	2.68563e-17	9.33369e-16	-	-
Unigene0002532	Os03g0700700	0	0	0	1.13	1.49	3.93	11.0923	4.98779e-10	9.85651e-09	ko00591: Linoleic acid metabolism	GO 0016702: oxidoreductase activity, acting on single donors with incorporation of molecular oxygen, incorporation of two atoms of oxygen; GO 0046872: metal ion binding
Unigene0002533	-	4.43	5.83	5.01	0.78	1.29	1.43	-2.12527	8.63962e-06	0.000105417	-	-
Unigene0002548	-	11.59	16.24	7.27	0.74	0.74	1.16	-3.73286	9.75841e-31	6.71686e-29	-	-
Unigene0002551	-	4.32	4.67	3.05	88.77	104.7	89.18	4.55311	1.32499e-131	9.58685e-129	-	-
Unigene0002552	-	4.05	5.04	2.45	0.75	0.95	1.21	-1.98755	0.000800563	0.0069656	-	-
Unigene0002554	R1A-10	0.76	0.77	1.29	1.64	1.71	2.73	1.10838	2.23296e-05	0.000255402	-	GO 0008270: zinc ion binding; GO 0016814: hydrolase activity, acting on carbon-nitrogen (but not peptide) bonds, in cyclic amidines; GO 0043531: ADP binding
Unigene0002555	NLP1	12.02	13.78	7.24	2.99	2.8	4.9	-1.62795	7.80931e-05	0.000819549	-	GO 0003700: transcription factor activity, sequence-specific DNA binding; GO 0005515: protein binding; GO 0043565: sequence-specific DNA binding
Unigene0002556	-	1.73	1.5	0.98	0.12	0	0	-5.13271	0.000761739	0.00665616	-	-
Unigene0002567	RE2	3.93	3.92	3.51	8.77	6.46	9.28	1.10941	1.10244e-10	2.32935e-09	-	GO 0003674: molecular function; GO 0003676: nucleic acid binding; GO 0003824: catalytic activity; GO 0003964: RNA-directed DNA polymerase activity; GO 0004175: endopeptidase activity; GO 0004190: aspartic-type endopeptidase activity; GO 0004518: nuclease activity; GO 0004519: endonuclease activity; GO 0005488: binding; GO 0008233: peptidase activity; GO 0008270: zinc ion binding; GO 0008716: D-al…
Unigene0002569	RE1	0.41	0.04	0.17	5.94	7.29	5.17	4.89129	3.92335e-19	1.52891e-17	-	GO 0000166: nucleotide binding; GO 0003674: molecular function; GO 0003676: nucleic acid binding; GO 0003677: DNA binding; GO 0003723: RNA binding; GO 0003725: double-stranded RNA binding; GO 0003824: catalytic activity; GO 0004386: helicase activity; GO 0004518: nuclease activity; GO 0004519: endonuclease activity; GO 0004521: endoribonuclease activity; GO 0004525: ribonuclease III activity; GO …
Unigene0002572	CRF3	1.37	2	1.25	5.68	7.81	9.3	2.30244	6.90728e-30	4.60602e-28	-	GO 0003700: transcription factor activity, sequence-specific DNA binding; GO 0005515: protein binding
Unigene0002577	UGT87A2	4.82	5.59	7.35	1.78	1.28	1.73	-1.89053	0.000531988	0.0048072	-	GO 0008194: UDP-glycosyltransferase activity
Unigene0002585	XRCC1	5.17	5.39	4.58	0.74	0.48	0.61	-3.04845	1.84234e-15	5.62433e-14	-	GO 0000014: single-stranded DNA endodeoxyribonuclease activity; GO 0003674: molecular function; GO 0003676: nucleic acid binding; GO 0003677: DNA binding; GO 0003684: damaged DNA binding; GO 0003690: double-stranded DNA binding; GO 0003824: catalytic activity; GO 0004518: nuclease activity; GO 0004519: endonuclease activity; GO 0004520: endodeoxyribonuclease activity; GO 0004536: deoxyribonucleas…
Unigene0002599	TY3B-I	1.36	1.06	0.63	0.11	0.14	0.22	-2.69808	0.00410598	0.0301308	-	-
Unigene0002602	-	8.72	10.84	5.19	1.53	1.52	2.95	-2.04439	8.41301e-06	0.000102816	ko04626: Plant-pathogen interaction	-
Unigene0002609	At4g22280	6.03	7.01	6.45	2.63	2.15	2.08	-1.50645	0.00154517	0.0126435	-	GO 0005515: protein binding
Unigene0002610	-	1.91	2.15	1.6	0.42	0.32	0.59	-2.08938	0.0017564	0.014175	-	-
Unigene0002621	-	6.65	7.21	7.38	14	15.88	13.47	1.02925	1.39703e-18	5.25905e-17	-	GO 0003674: molecular function; GO 0005488: binding; GO 0043167: ion binding; GO 0043169: cation binding; GO 0046872: metal ion binding
Unigene0002622	-	0.57	0.3	0.19	4.39	3.65	4.41	3.55401	7.20584e-09	1.27901e-07	-	-
Unigene0002636	-	11.44	13.47	9.36	1.71	1.4	2.5	-2.61087	1.58478e-16	5.23457e-15	-	GO 0003677: DNA binding; GO 0046983: protein dimerization activity
Unigene0002637	At3g07100	12.09	9.17	6.68	2.39	1.92	2.44	-2.04937	1.5412e-06	2.08542e-05	ko04141: Protein processing in endoplasmic reticulum	GO 0003674: molecular function; GO 0005488: binding; GO 0008270: zinc ion binding; GO 0043167: ion binding; GO 0043169: cation binding; GO 0046872: metal ion binding; GO 0046914: transition metal ion binding
Unigene0002640	PDR1	2.59	2.89	2.24	0.69	0.23	0.58	-2.36364	9.5863e-05	0.000988315	-	GO 0000166: nucleotide binding; GO 0003674: molecular function; GO 0003824: catalytic activity; GO 0003924: GTPase activity; GO 0005319: lipid transporter activity; GO 0005488: binding; GO 0005524: ATP binding; GO 0005525: GTP binding; GO 0008144: drug binding; GO 0008565: protein transporter activity; GO 0009381: excinuclease ABC activity; GO 0015220: choline transmembrane transporter activity; …
Unigene0002643	-	4.27	4.66	3.18	1.23	1.3	0.98	-1.78666	0.00254618	0.0197425	-	GO 0005515: protein binding
Unigene0002644	BHLH25	16.01	13.66	21.37	173.87	186.19	125.08	3.2487	4.29913e-62	8.16212e-60	-	GO 0046983: protein dimerization activity
Unigene0002649	-	3.23	2.93	2.44	0.69	0.6	1.31	-1.72583	0.00131374	0.0109219	-	-
Unigene0002658	HDH	29.07	29.99	30.47	6.71	5.41	6.39	-2.27407	1.09351e-16	3.65659e-15	ko01100: Metabolic pathways; ko01110: Biosynthesis of secondary metabolites; ko01230: Biosynthesis of amino acids; ko00340: Histidine metabolism	GO 0000166: nucleotide binding; GO 0003674: molecular function; GO 0003824: catalytic activity; GO 0004399: histidinol dehydrogenase activity; GO 0004635: phosphoribosyl-AMP cyclohydrolase activity; GO 0004636: phosphoribosyl-ATP diphosphatase activity; GO 0005488: binding; GO 0005524: ATP binding; GO 0008144: drug binding; GO 0008270: zinc ion binding; GO 0016462: pyrophosphatase activity; GO 00…
Unigene0002675	CYP76B6	6.66	4.84	5.91	0.11	0.25	0.16	-5.06526	6.67085e-18	2.42574e-16	-	GO 0005506: iron ion binding; GO 0016705: oxidoreductase activity, acting on paired donors, with incorporation or reduction of molecular oxygen; GO 0020037: heme binding
Unigene0002681	-	4.41	4.14	4.64	1.19	1.45	1.15	-1.79917	1.23837e-05	0.000147711	-	GO 0003723: RNA binding
Unigene0002686	-	2.45	2.84	1.85	4.35	4.07	7.65	1.17037	1.52073e-09	2.87472e-08	-	GO 0003924: GTPase activity; GO 0005525: GTP binding
Unigene0002702	SELMODRAFT_444075	9.04	8.23	9.88	0.76	1.29	1.5	-2.93506	2.79485e-11	6.24558e-10	-	GO 0004672: protein kinase activity; GO 0005524: ATP binding
Unigene0002706	-	25.22	20.46	34.32	2.7	2.8	2.27	-3.36401	8.20768e-20	3.32982e-18	-	-
Unigene0002709	ICME	1.16	1.17	1.03	11.45	11.63	13.42	3.44136	1.05779e-148	8.67857e-146	ko01100: Metabolic pathways; ko01110: Biosynthesis of secondary metabolites; ko00900: Terpenoid backbone biosynthesis	GO 0008236: serine-type peptidase activity
Unigene0002713	SWA1	14.05	14.62	14.74	2.92	2.42	3.64	-2.27324	2.65716e-13	6.98617e-12	ko03008: Ribosome biogenesis in eukaryotes	GO 0005515: protein binding
Unigene0002725	-	2.91	3.2	2.13	0	0.14	0.33	-4.13191	4.78588e-08	7.74251e-07	-	-
Unigene0002728	GMGT1	5.63	7	5.01	0.05	0.22	0	-6.02975	3.57242e-13	9.2968e-12	-	GO 0003674: molecular function; GO 0003824: catalytic activity; GO 0008378: galactosyltransferase activity; GO 0016740: transferase activity; GO 0016757: transferase activity, transferring glycosyl groups; GO 0016758: transferase activity, transferring hexosyl groups
Unigene0002729	45019	14.41	13.48	15.26	203.75	210.96	192.34	3.81438	2.23153e-167	2.22887e-164	ko01100: Metabolic pathways; ko00920: Sulfur metabolism	GO 0003756: protein disulfide isomerase activity; GO 0003824: catalytic activity; GO 0004604: phosphoadenylyl-sulfate reductase (thioredoxin) activity; GO 0009973: adenylyl-sulfate reductase activity; GO 0015036: disulfide oxidoreductase activity; GO 0016209: antioxidant activity; GO 0016491: oxidoreductase activity; GO 0016667: oxidoreductase activity, acting on a sulfur group of donors
Unigene0002730	RDR6	4.62	6.07	3.13	1.83	1.26	1.64	-1.54685	0.00163498	0.0132978	-	GO 0003968: RNA-directed RNA polymerase activity
Unigene0002731	RDR6	8.38	8.95	4.74	1.64	1.4	1.47	-2.29089	0.000505036	0.00458529	-	GO 0003968: RNA-directed RNA polymerase activity
Unigene0002732	-	0.38	0.27	0.29	0.9	0.62	0.92	1.37615	0.00361883	0.0269521	-	-
Unigene0002734	-	7.12	6.12	7.46	84.33	80.2	71.56	3.51163	1.40849e-115	7.70393e-113	-	-
Unigene0002743	PTAC10	7.72	7.45	5.9	15.23	14.38	12.62	1.00308	7.08452e-18	2.57108e-16	-	GO 0008168: methyltransferase activity
Unigene0002751	PRMT13	4.62	4.21	3.13	1.35	0.86	1.74	-1.59829	0.00241125	0.0188042	-	GO 0000179: rRNA (adenine-N6,N6-)-dimethyltransferase activity; GO 0003674: molecular function; GO 0003824: catalytic activity; GO 0005488: binding; GO 0005515: protein binding; GO 0008168: methyltransferase activity; GO 0008170: N-methyltransferase activity; GO 0008276: protein methyltransferase activity; GO 0008469: histone-arginine N-methyltransferase activity; GO 0008689: 3-demethylubiquinone…
Unigene0002752	-	8.24	8.03	7.69	2.16	2.49	2.74	-1.69698	1.02817e-05	0.000124281	-	-
Unigene0002755	-	0.08	0.05	0.06	0.44	0.99	1.09	3.72935	0.000902922	0.00777596	-	-
Unigene0002756	-	1.77	1.9	0.7	2.39	2.71	6.63	1.4245	6.49065e-05	0.00068943	-	-
Unigene0002758	At5g16150	37.32	34.83	40.36	17.02	16.99	15.3	-1.1901	0.00184202	0.0147764	-	GO 0003674: molecular function; GO 0005215: transporter activity; GO 0005351: sugar proton symporter activity; GO 0005355: glucose transmembrane transporter activity; GO 0005402: cation sugar symporter activity; GO 0008028: monocarboxylic acid transmembrane transporter activity; GO 0008324: cation transmembrane transporter activity; GO 0015075: ion transmembrane transporter activity; GO 0015077: …
Unigene0002769	At4g34215	9.42	9.25	7.91	1.67	2.41	2.74	-1.9625	3.04925e-05	0.000341245	-	-
Unigene0002783	-	0.19	0	0	1.33	0.76	1.01	4.0282	0.00101107	0.00862298	-	-
Unigene0002793	GSTU22	1.15	0.36	1.34	104.91	118.85	71.08	6.69283	5.46534e-33	4.10638e-31	ko01100: Metabolic pathways; ko00480: Glutathione metabolism	GO 0005515: protein binding; GO 0015035: protein disulfide oxidoreductase activity; GO 0016034: maleylacetoacetate isomerase activity
Unigene0002795	TUBB2	163.54	142.9	198.07	36.83	33.67	27.36	-2.36609	5.50261e-18	2.01128e-16	ko04145: Phagosome	GO 0000166: nucleotide binding; GO 0001882: nucleoside binding; GO 0001883: purine nucleoside binding; GO 0003674: molecular function; GO 0003824: catalytic activity; GO 0003924: GTPase activity; GO 0005198: structural molecule activity; GO 0005200: structural constituent of cytoskeleton; GO 0005488: binding; GO 0005525: GTP binding; GO 0016462: pyrophosphatase activity; GO 0016787: hydrolase act…
Unigene0002796	UGT87A2	24.74	23.36	28.65	120.75	127.58	95.36	2.16287	1.91417e-47	2.38661e-45	-	GO 0008194: UDP-glycosyltransferase activity
Unigene0002798	TH1	12.13	12.99	11.23	4.47	3.43	3.85	-1.62929	3.97615e-07	5.75202e-06	ko01100: Metabolic pathways; ko00730: Thiamine metabolism	GO 0000166: nucleotide binding; GO 0003674: molecular function; GO 0003676: nucleic acid binding; GO 0003824: catalytic activity; GO 0004417: hydroxyethylthiazole kinase activity; GO 0004747: ribokinase activity; GO 0004789: thiamine-phosphate diphosphorylase activity; GO 0005488: binding; GO 0005524: ATP binding; GO 0008144: drug binding; GO 0008478: pyridoxal kinase activity; GO 0008662: 1-phos…
Unigene0002807	-	2.52	1.72	2.41	0.57	0.49	0.49	-2.10109	0.0010466	0.0088999	-	-
Unigene0002809	At4g27220	2.96	5.07	2.14	0.27	0.24	0.65	-3.13212	5.15462e-09	9.28013e-08	-	GO 0005515: protein binding; GO 0005524: ATP binding; GO 0016772: transferase activity, transferring phosphorus-containing groups; GO 0016773: phosphotransferase activity, alcohol group as acceptor; GO 0016887: ATPase activity; GO 0017111: nucleoside-triphosphatase activity; GO 0043531: ADP binding
Unigene0002816	-	0.67	0.54	0.7	2.08	1.16	2.17	1.50206	6.62625e-05	0.00070294	-	-
Unigene0002817	At1g11630	0.52	0.7	0.68	1.89	1.64	4.02	1.99048	4.16786e-07	6.01799e-06	-	-
Unigene0002818	PDR2	3.26	3.83	3.03	0.4	0.65	0.17	-3.05226	5.56184e-06	6.96196e-05	-	GO 0003924: GTPase activity; GO 0005319: lipid transporter activity; GO 0005524: ATP binding; GO 0005525: GTP binding; GO 0008565: protein transporter activity; GO 0015221: lipopolysaccharide transmembrane transporter activity; GO 0015412: molybdate transmembrane-transporting ATPase activity; GO 0015413: nickel-transporting ATPase activity; GO 0015414: nitrate transmembrane-transporting ATPase ac…
Unigene0002821	At5g17730	3.04	3.41	2.1	0.57	0.41	1.25	-1.93888	0.00437103	0.0318016	-	GO 0004222: metalloendopeptidase activity; GO 0005524: ATP binding; GO 0016887: ATPase activity
Unigene0002826	-	1.07	1.1	1.69	5.15	3.68	4.32	1.76839	1.48549e-08	2.54953e-07	-	-
Unigene0002831	-	6.49	7.57	8.21	0.35	0.68	0.25	-4.12089	5.82345e-13	1.49349e-11	-	-
Unigene0002832	-	0.17	0	0	0.17	0.33	1.36	3.4517	0.00619782	0.0432108	-	-
Unigene0002835	TGA21	20	20.78	15.95	7.58	7.2	9.61	-1.21782	0.000368801	0.00342003	ko04075: Plant hormone signal transduction	GO 0003674: molecular function; GO 0003676: nucleic acid binding; GO 0003677: DNA binding; GO 0003700: transcription factor activity, sequence-specific DNA binding; GO 0005488: binding; GO 0043565: sequence-specific DNA binding; GO 0097159: organic cyclic compound binding; GO 1901363: heterocyclic compound binding
Unigene0002840	GIP	0.25	0.33	0.03	0.87	1.01	0.87	2.17255	0.000351464	0.00327346	ko03020: RNA polymerase	GO 0003674: molecular function; GO 0003676: nucleic acid binding; GO 0003723: RNA binding; GO 0003824: catalytic activity; GO 0004518: nuclease activity; GO 0004519: endonuclease activity; GO 0005488: binding; GO 0016787: hydrolase activity; GO 0016788: hydrolase activity, acting on ester bonds; GO 0097159: organic cyclic compound binding; GO 1901363: heterocyclic compound binding
Unigene0002852	CG9588	12.22	11.86	17.61	53.9	48.16	39.57	1.76435	1.43534e-24	7.50244e-23	-	GO 0004252: serine-type endopeptidase activity; GO 0005515: protein binding
Unigene0002865	-	0.07	0	0.24	0.89	0.53	1.08	3.01159	0.00408322	0.0299853	-	-
Unigene0002874	SAPK9	6.01	6.16	5.78	2.4	2.2	2.12	-1.41745	0.00224771	0.0176652	ko04075: Plant hormone signal transduction; ko04016: MAPK signaling pathway - plant	GO 0000166: nucleotide binding; GO 0003674: molecular function; GO 0003824: catalytic activity; GO 0004672: protein kinase activity; GO 0004674: protein serine/threonine kinase activity; GO 0005488: binding; GO 0005524: ATP binding; GO 0008144: drug binding; GO 0016301: kinase activity; GO 0016740: transferase activity; GO 0016772: transferase activity, transferring phosphorus-containing groups; …
Unigene0002884	MK0970	9.3	8.86	11.83	46.7	43.74	38.24	2.10123	2.93713e-35	2.42709e-33	-	GO 0003674: molecular function; GO 0003824: catalytic activity; GO 0008801: beta-phosphoglucomutase activity; GO 0008967: phosphoglycolate phosphatase activity; GO 0016787: hydrolase activity; GO 0016827: hydrolase activity, acting on acid carbon-phosphorus bonds; GO 0018784: (S)-2-haloacid dehalogenase activity
Unigene0002886	-	7.67	8.69	10.28	1.58	0.47	1.34	-2.97424	1.09947e-07	1.70228e-06	-	-
Unigene0002902	-	0.07	0.05	0.31	0.69	0.47	1.91	2.83583	0.00261038	0.0202042	-	-
Unigene0002904	-	4.2	5.45	6.91	0.24	0.1	1.04	-3.58496	0.000231766	0.00223544	-	-
Unigene0002905	SEC14	5.18	5.76	5.52	0.92	1.39	1.12	-2.26268	0.000678621	0.00598852	-	-
Unigene0002912	HMGA	18.16	19.53	28.84	0.97	0.32	0.94	-4.89889	1.04463e-24	5.52627e-23	-	GO 0003677: DNA binding
Unigene0002916	ATL6	0.21	0.14	0.94	2.18	1.69	0.93	1.89566	0.0018561	0.0148763	-	GO 0008270: zinc ion binding; GO 0046872: metal ion binding; GO 0061630: ubiquitin protein ligase activity; GO 0097602: cullin family protein binding
Unigene0002921	FER	1.13	0.69	0.84	0	0	0	-9.79225	0.000572802	0.00513961	-	-
Unigene0002922	FER	0.58	1.39	0.39	0	0	0	-9.61961	0.00145942	0.0120145	-	GO 0004672: protein kinase activity; GO 0005524: ATP binding
Unigene0002928	NLE1	17.47	18.49	17.97	3.79	3.86	3.65	-2.25477	1.93663e-13	5.13585e-12	-	GO 0005215: transporter activity; GO 0005515: protein binding
Unigene0002931	PNC1	22.43	24.85	18.27	6.62	4.49	5.15	-2.01127	7.39976e-09	1.31141e-07	ko01100: Metabolic pathways; ko01110: Biosynthesis of secondary metabolites; ko00940: Phenylpropanoid biosynthesis	GO 0003674: molecular function; GO 0003824: catalytic activity; GO 0004601: peroxidase activity; GO 0005488: binding; GO 0016209: antioxidant activity; GO 0016491: oxidoreductase activity; GO 0016684: oxidoreductase activity, acting on peroxide as acceptor; GO 0020037: heme binding; GO 0043167: ion binding; GO 0043169: cation binding; GO 0046872: metal ion binding; GO 0046906: tetrapyrrole bindin…
Unigene0002946	-	7.66	8.54	11.12	2.37	2.52	2.22	-1.94204	1.71064e-06	2.30181e-05	-	GO 0005515: protein binding
Unigene0002973	-	0	0	0	4.29	0.52	0.77	10.8611	0.000386939	0.00357813	-	-
Unigene0002995	PIF1	0	0	0	1.05	0.65	0.48	9.50515	0.000622962	0.00554636	-	GO 0046983: protein dimerization activity
Unigene0003002	-	1.15	1.31	0.81	1.38	1.61	4.02	1.10012	0.0015959	0.013011	-	-
Unigene0003004	-	17.9	17.64	9.52	62	66.8	128.95	2.51605	9.15075e-37	7.9854e-35	-	-
Unigene0003030	-	0	0	0	2.27	3.22	1.66	11.2188	1.35707e-05	0.000160863	-	-
Unigene0003041	-	0.28	0	0	1.86	0.83	2.56	4.22882	4.27815e-05	0.00046761	-	-
Unigene0003042	UGT75L6	4.7	3.69	6.27	11.28	14.38	14.08	1.43871	7.91759e-14	2.15314e-12	-	GO 0008194: UDP-glycosyltransferase activity
Unigene0003056	WUN1	17.69	17.92	17.04	1.83	0.54	0.2	-4.35659	1.39536e-13	3.73383e-12	-	-
Unigene0003057	-	0	0.62	0	20.72	14.06	21.76	6.51086	1.7619e-18	6.60283e-17	-	-
Unigene0003059	At3g55350	17.08	19.51	20.56	3.87	4.16	4.78	-2.15748	6.95393e-12	1.63218e-10	-	GO 0003677: DNA binding; GO 0004803: transposase activity; GO 0016788: hydrolase activity, acting on ester bonds
Unigene0003062	WUN1	0.26	0	0	6.7	5.06	7.78	6.23178	6.3126e-10	1.23787e-08	-	-
Unigene0003068	SVR1	4.83	6.58	4.84	1.19	1.49	2.37	-1.68608	0.00266535	0.020575	-	GO 0003674: molecular function; GO 0003676: nucleic acid binding; GO 0003723: RNA binding; GO 0003824: catalytic activity; GO 0004730: pseudouridylate synthase activity; GO 0005488: binding; GO 0009982: pseudouridine synthase activity; GO 0016853: isomerase activity; GO 0016866: intramolecular transferase activity; GO 0097159: organic cyclic compound binding; GO 1901363: heterocyclic compound bin…
Unigene0003094	-	1.11	1.31	1.21	0.19	0.03	0.1	-3.50383	0.000845329	0.00732321	-	GO 0003674: molecular function; GO 0003824: catalytic activity; GO 0004842: ubiquitin-protein transferase activity; GO 0005515: protein binding; GO 0016740: transferase activity; GO 0019787: ubiquitin-like protein transferase activity
Unigene0003100	HBII	312.39	318.76	318.44	29.43	30.29	24.05	-3.5028	1.39381e-64	2.87814e-62	-	GO 0003674: molecular function; GO 0005488: binding; GO 0008144: drug binding; GO 0019825: oxygen binding; GO 0020037: heme binding; GO 0036094: small molecule binding; GO 0043167: ion binding; GO 0043169: cation binding; GO 0046872: metal ion binding; GO 0046906: tetrapyrrole binding; GO 0048037: cofactor binding; GO 0097159: organic cyclic compound binding; GO 1901363: heterocyclic compound bin…
Unigene0003103	-	5.57	5.57	5.03	0.22	0.43	0.77	-3.50936	2.37335e-13	6.25607e-12	-	-
Unigene0003116	-	1.75	4.14	2.87	12.35	10.75	14.39	2.0975	1.72715e-17	6.0668e-16	-	-
Unigene0003120	alg7	49.15	46.62	51.45	13.21	16.37	18.91	-1.60221	2.92679e-07	4.31344e-06	ko01100: Metabolic pathways; ko00510: N-Glycan biosynthesis	GO 0003674: molecular function; GO 0003824: catalytic activity; GO 0003975: UDP-N-acetylglucosamine-dolichyl-phosphate N-acetylglucosaminephosphotransferase activity; GO 0003976: UDP-N-acetylglucosamine-lysosomal-enzyme N-acetylglucosaminephosphotransferase activity; GO 0008963: phospho-N-acetylmuramoyl-pentapeptide-transferase activity; GO 0016740: transferase activity; GO 0016757: transferase a…
Unigene0003124	PCS1	4.19	4.45	3.15	8.36	9.59	10	1.24528	2.53966e-18	9.44815e-17	-	GO 0016756: glutathione gamma-glutamylcysteinyltransferase activity; GO 0046872: metal ion binding
Unigene0003135	SYP52	19.69	20.56	15.36	3.23	3.5	3.54	-2.43691	1.7082e-11	3.88626e-10	ko04130: SNARE interactions in vesicular transport	GO 0000149: SNARE binding; GO 0003674: molecular function; GO 0005484: SNAP receptor activity; GO 0005488: binding; GO 0005515: protein binding; GO 0005524: ATP binding; GO 0005543: phospholipid binding; GO 0008200: ion channel inhibitor activity; GO 0008289: lipid binding; GO 0016247: channel regulator activity; GO 0016248: channel inhibitor activity; GO 0017081: chloride channel regulator activ…
Unigene0003141	-	9.99	10.72	8.9	2.21	2.19	2.23	-2.159	3.01691e-15	9.07741e-14	-	-
Unigene0003147	ACLB-2	52	53.63	50.08	13.31	11.52	14.73	-1.97675	8.42571e-18	3.03861e-16	ko01100: Metabolic pathways; ko01110: Biosynthesis of secondary metabolites; ko00020: Citrate cycle (TCA cycle)	GO 0000166: nucleotide binding; GO 0003674: molecular function; GO 0003824: catalytic activity; GO 0003878: ATP citrate synthase activity; GO 0003985: acetyl-CoA C-acetyltransferase activity; GO 0004774: succinate-CoA ligase activity; GO 0004775: succinate-CoA ligase (ADP-forming) activity; GO 0004776: succinate-CoA ligase (GDP-forming) activity; GO 0005488: binding; GO 0005524: ATP binding; GO 0…
Unigene0003162	-	1.25	1.02	0.81	0.02	0.11	0.18	-3.31259	0.000325571	0.00305304	-	GO 0005515: protein binding
Unigene0003165	DIR21	3.46	2.81	3.33	0.34	0.19	0.32	-3.4975	7.44122e-06	9.15115e-05	-	-
Unigene0003168	NRPE7	50.79	47.25	65.46	24.67	21.01	13.1	-1.47589	0.00146769	0.0120772	-	GO 0003899: DNA-directed RNA polymerase activity
Unigene0003187	SCL14	7.6	8.57	8.53	34.99	34.03	34.37	2.06551	4.79062e-63	9.46688e-61	-	-
Unigene0003195	At2g20870	4.3	6.2	4.54	10.72	72.85	4.09	2.54311	0.00435095	0.0316755	-	-
Unigene0003197	CBK1	12	14.08	10.63	2.89	3.2	3.71	-1.90532	1.39414e-07	2.13122e-06	-	GO 0000166: nucleotide binding; GO 0003674: molecular function; GO 0003824: catalytic activity; GO 0004672: protein kinase activity; GO 0004674: protein serine/threonine kinase activity; GO 0005488: binding; GO 0005524: ATP binding; GO 0008144: drug binding; GO 0016301: kinase activity; GO 0016740: transferase activity; GO 0016772: transferase activity, transferring phosphorus-containing groups; …
Unigene0003235	CTL2	7.29	8.63	7.91	2.29	1.79	1.59	-2.07136	2.45028e-05	0.000278142	-	GO 0004568: chitinase activity
Unigene0003246	-	0.12	0.28	0	0.72	1.32	1.91	3.30378	7.81933e-05	0.000820226	-	-
Unigene0003259	-	0.75	1.67	0.21	7.25	5.56	7.55	2.9526	3.06996e-11	6.84042e-10	-	-
Unigene0003267	-	6.01	6.51	5.04	0.38	0.94	0.4	-3.35181	6.4949e-12	1.52873e-10	-	GO 0046983: protein dimerization activity
Unigene0003280	-	32.25	21.73	37.58	81.43	70.44	46.27	1.11373	4.73005e-10	9.37138e-09	-	-
Unigene0003290	PRORP2	1.98	1.55	2.39	0.76	0.66	0.63	-1.52997	0.00656486	0.0454422	ko03013: RNA transport	GO 0003676: nucleic acid binding
Unigene0003302	-	0.9	1.01	0.91	2.6	1.75	2.53	1.28671	0.00230324	0.0180477	-	GO 0004180: carboxypeptidase activity
Unigene0003304	ILR1	21.35	20.33	25.12	7.67	5.15	4.71	-1.93002	2.46532e-08	4.1144e-07	-	GO 0003674: molecular function; GO 0003824: catalytic activity; GO 0004180: carboxypeptidase activity; GO 0004222: metalloendopeptidase activity; GO 0005198: structural molecule activity; GO 0005488: binding; GO 0008777: acetylornithine deacetylase activity; GO 0009014: succinyl-diaminopimelate desuccinylase activity; GO 0010178: IAA-amino acid conjugate hydrolase activity; GO 0010210: IAA-Phe co…
Unigene0003333	His3.3A	5.76	0.62	0.56	0	0	0.04	-7.43879	8.57569e-05	0.000892334	-	GO 0003677: DNA binding
Unigene0003340	WHY1	5.35	5.3	5.17	2.05	2.02	1.47	-1.51379	0.00487811	0.0350551	-	GO 0003697: single-stranded DNA binding
Unigene0003348	ECT2	130.1	142.43	106.38	50.81	53.97	67.12	-1.14029	0.000361106	0.00335409	-	GO 0003723: RNA binding
Unigene0003352	DPB	8.45	9.22	6.35	2.2	1.91	3.23	-1.71038	0.000424537	0.00390224	-	GO 0003735: structural constituent of ribosome
Unigene0003370	AS1	0.06	0	0.05	1.21	1.82	2.61	5.68012	1.19494e-07	1.8433e-06	ko01100: Metabolic pathways; ko01110: Biosynthesis of secondary metabolites; ko00350: Tyrosine metabolism; ko00950: Isoquinoline alkaloid biosynthesis	GO 0004097: catechol oxidase activity; GO 0016491: oxidoreductase activity
Unigene0003374	At1g66430	6.09	7.03	7.03	0.59	0.41	0.72	-3.5503	4.04661e-14	1.12748e-12	ko01100: Metabolic pathways; ko01110: Biosynthesis of secondary metabolites; ko00500: Starch and sucrose metabolism; ko00520: Amino sugar and nucleotide sugar metabolism; ko00051: Fructose and mannose metabolism	GO 0000166: nucleotide binding; GO 0003674: molecular function; GO 0003824: catalytic activity; GO 0004396: hexokinase activity; GO 0004747: ribokinase activity; GO 0005488: binding; GO 0005524: ATP binding; GO 0008144: drug binding; GO 0008662: 1-phosphofructokinase activity; GO 0008865: fructokinase activity; GO 0016301: kinase activity; GO 0016740: transferase activity; GO 0016772: transferase…
Unigene0003377	-	5.32	4.58	4.87	0.76	0.75	0.47	-2.8991	7.98733e-16	2.50839e-14	ko03008: Ribosome biogenesis in eukaryotes	GO 0005515: protein binding
Unigene0003383	SAUR72	0.1	0.53	1.81	3.61	5.66	2.15	2.22661	0.000340223	0.00317908	ko04075: Plant hormone signal transduction	-
Unigene0003385	DIR21	0.21	0.4	0.88	1.78	1.77	1.93	1.87886	0.00425007	0.0310444	-	-
Unigene0003398	ARF1	3.11	3.33	5.95	1.02	0.83	0.65	-2.30918	2.00192e-06	2.66835e-05	-	GO 0005515: protein binding; GO 0005525: GTP binding
Unigene0003399	-	9.53	9.89	10.9	3.53	3.86	2.86	-1.56465	3.53701e-05	0.000391916	ko03020: RNA polymerase	GO 0003677: DNA binding
Unigene0003407	CAD1	93.84	94.18	86.11	41.91	37.57	42.5	-1.16822	6.12736e-05	0.000653941	-	-
Unigene0003429	YLMG1-1	9.42	10.22	8.31	1.64	0.77	1.79	-2.73439	1.49157e-12	3.70835e-11	-	-
Unigene0003446	-	1.49	0.87	0.33	5.78	6.42	10.77	3.09407	2.79609e-20	1.16947e-18	-	-
Unigene0003447	-	0.73	1.15	0.27	5.11	5.38	10.01	3.25322	1.88738e-11	4.27908e-10	-	GO 0003735: structural constituent of ribosome
Unigene0003467	At2g40860/At2g40870	3.3	3.45	2.05	4.74	6.06	7.6	1.06413	2.22093e-09	4.14462e-08	-	GO 0000166: nucleotide binding; GO 0003674: molecular function; GO 0003824: catalytic activity; GO 0004672: protein kinase activity; GO 0004674: protein serine/threonine kinase activity; GO 0004721: phosphoprotein phosphatase activity; GO 0005488: binding; GO 0005524: ATP binding; GO 0008144: drug binding; GO 0016301: kinase activity; GO 0016740: transferase activity; GO 0016772: transferase acti…
Unigene0003481	BHLH79	7.45	9	7.19	0.89	1.22	0.79	-3.02711	1.76794e-10	3.64461e-09	-	GO 0003674: molecular function; GO 0003676: nucleic acid binding; GO 0003677: DNA binding; GO 0003700: transcription factor activity, sequence-specific DNA binding; GO 0005488: binding; GO 0005515: protein binding; GO 0043565: sequence-specific DNA binding; GO 0046983: protein dimerization activity; GO 0097159: organic cyclic compound binding; GO 1901363: heterocyclic compound binding
Unigene0003492	At4g19890	2.31	2.17	1.86	0.37	0.26	0.26	-2.83261	2.22855e-06	2.95244e-05	-	GO 0003674: molecular function; GO 0003676: nucleic acid binding; GO 0003723: RNA binding; GO 0003824: catalytic activity; GO 0004518: nuclease activity; GO 0004519: endonuclease activity; GO 0005488: binding; GO 0016787: hydrolase activity; GO 0016788: hydrolase activity, acting on ester bonds; GO 0097159: organic cyclic compound binding; GO 1901363: heterocyclic compound binding
Unigene0003495	At3g06240	20.15	21.98	24.08	6.3	6.31	6.26	-1.81095	4.67232e-08	7.57213e-07	-	GO 0005515: protein binding
Unigene0003500	LOX1.5	0.31	0.13	0.1	0.67	0.47	1.19	2.1093	0.00112246	0.00948443	ko00591: Linoleic acid metabolism	GO 0005515: protein binding; GO 0016702: oxidoreductase activity, acting on single donors with incorporation of molecular oxygen, incorporation of two atoms of oxygen; GO 0046872: metal ion binding
Unigene0003518	-	0.18	0.47	0.16	18.95	14.95	12.68	5.84564	4.78952e-18	1.75833e-16	-	-
Unigene0003519	-	27.42	25.81	29.28	70.27	73	58.64	1.29107	1.37346e-23	6.91928e-22	-	GO 0003674: molecular function; GO 0003824: catalytic activity; GO 0004842: ubiquitin-protein transferase activity; GO 0005488: binding; GO 0016740: transferase activity; GO 0019787: ubiquitin-like protein transferase activity; GO 0043167: ion binding; GO 0043169: cation binding; GO 0046872: metal ion binding
Unigene0003522	RPL7A-1	62.52	66.03	72.61	17.73	15.22	16.62	-2.0208	2.87662e-16	9.3042e-15	ko03010: Ribosome	-
Unigene0003523	RPL7AA	24.61	22.65	22	1.37	1.48	1.57	-3.9699	5.48915e-46	6.51677e-44	ko03010: Ribosome	-
Unigene0003524	ODO1	0	0.07	0.18	3.19	2.93	2.98	5.18587	7.42268e-14	2.0228e-12	-	GO 0003674: molecular function; GO 0003676: nucleic acid binding; GO 0003677: DNA binding; GO 0005488: binding; GO 0097159: organic cyclic compound binding; GO 1901363: heterocyclic compound binding
Unigene0003532	-	0	0	0	0.89	0.88	0.74	9.70851	0.00335446	0.0252202	-	-
Unigene0003536	HIRA	19.62	19.45	20.79	6.44	5.5	5.86	-1.74972	3.38484e-10	6.78076e-09	-	GO 0003674: molecular function; GO 0003676: nucleic acid binding; GO 0003677: DNA binding; GO 0003682: chromatin binding; GO 0003700: transcription factor activity, sequence-specific DNA binding; GO 0003712: transcription cofactor activity; GO 0003714: transcription corepressor activity; GO 0005488: binding; GO 0005515: protein binding; GO 0031491: nucleosome binding; GO 0042802: identical protei…
Unigene0003546	-	0.8	0.03	0.14	2.54	2.4	2.93	3.02031	1.20419e-07	1.85597e-06	-	-
Unigene0003558	At2g17570	8.02	9.25	8.29	0.98	1.4	2.15	-2.4963	1.07171e-08	1.86727e-07	ko01110: Biosynthesis of secondary metabolites; ko00900: Terpenoid backbone biosynthesis	GO 0008834: di-trans,poly-cis-decaprenylcistransferase activity; GO 0016765: transferase activity, transferring alkyl or aryl (other than methyl) groups
Unigene0003568	BZIP44	303.26	318.68	296.65	760.05	805.96	812.47	1.37255	1.24242e-48	1.61251e-46	-	GO 0003674: molecular function; GO 0003676: nucleic acid binding; GO 0003677: DNA binding; GO 0003700: transcription factor activity, sequence-specific DNA binding; GO 0005488: binding; GO 0097159: organic cyclic compound binding; GO 1901363: heterocyclic compound binding
Unigene0003569	BZIP44	67.11	74.25	67.61	170.19	173.91	179.48	1.32511	1.14678e-42	1.21123e-40	-	GO 0003700: transcription factor activity, sequence-specific DNA binding
Unigene0003575	-	11.88	10.85	15.82	3.62	3.61	5.33	-1.61789	0.000516538	0.00468094	-	-
Unigene0003582	-	0	0	0.12	1.52	3.41	0.61	5.52878	0.000139875	0.00140089	-	-
Unigene0003587	AIH	7.96	6.42	7.91	1.62	2.16	1.34	-2.12218	2.00784e-05	0.000231523	ko01100: Metabolic pathways; ko00330: Arginine and proline metabolism	GO 0003674: molecular function; GO 0003824: catalytic activity; GO 0004668: protein-arginine deiminase activity; GO 0016787: hydrolase activity; GO 0016810: hydrolase activity, acting on carbon-nitrogen (but not peptide) bonds; GO 0016813: hydrolase activity, acting on carbon-nitrogen (but not peptide) bonds, in linear amidines; GO 0047632: agmatine deiminase activity
Unigene0003597	-	1.47	1.26	0.6	1.92	2.12	2.99	1.078	0.00171785	0.0139029	-	-
Unigene0003600	-	0	0	0	2.8	1.43	2.35	11.0989	2.70484e-05	0.000305041	-	-
Unigene0003602	-	0.88	1.46	1.41	3	3.27	3.3	1.35163	0.000854824	0.00739501	-	-
Unigene0003604	TRP4	14.13	13.67	9.96	36.08	36.39	47.6	1.66895	5.70707e-43	6.09794e-41	-	-
Unigene0003616	-	9.92	6.67	8.57	2.77	1.57	1.74	-2.04899	0.000226434	0.00218676	-	-
Unigene0003617	sbt3	3.67	4.1	4.04	0.66	0.65	0.61	-2.62083	4.92209e-08	7.93911e-07	-	GO 0008236: serine-type peptidase activity
Unigene0003624	-	1.21	1.71	1.45	4.52	4.54	5.85	1.77058	7.95887e-20	3.23459e-18	-	-
Unigene0003627	-	0.35	1.01	0.74	2.34	2.13	1.41	1.48543	0.00454533	0.0328961	-	-
Unigene0003628	CML50	12.77	14.36	14.83	4.42	5.98	5.43	-1.40635	0.000901524	0.0077661	ko04626: Plant-pathogen interaction	GO 0005509: calcium ion binding
Unigene0003629	-	0	0	0	0.6	0.68	0.82	9.45121	0.00104335	0.00887551	-	-
Unigene0003638	UBE2D3	3.37	0.58	0	0	0.06	0	-6.04075	0.00317047	0.0240096	ko04141: Protein processing in endoplasmic reticulum; ko04120: Ubiquitin mediated proteolysis	GO 0005515: protein binding
Unigene0003642	TMN1	26.81	26.76	25.28	5.06	4.76	5.71	-2.34405	1.09134e-26	6.29525e-25	-	-
Unigene0003652	EXPB15	100.84	92.86	123.79	38.76	40.22	28.9	-1.55728	1.70781e-05	0.00019905	-	-
Unigene0003663	-	13.74	12.74	13.36	1.66	1.53	1.15	-3.19845	8.52655e-28	5.19565e-26	-	-
Unigene0003671	SHH1	29.77	27.54	41.81	10.89	9.38	5.1	-1.96605	1.50499e-05	0.00017705	-	GO 0003674: molecular function; GO 0003682: chromatin binding; GO 0005488: binding; GO 0043167: ion binding; GO 0043169: cation binding; GO 0046872: metal ion binding
Unigene0003679	MAP65-1	2.21	1.67	2.05	6.81	6.38	6.8	1.75317	7.32591e-13	1.8627e-11	-	GO 0016757: transferase activity, transferring glycosyl groups
Unigene0003684	-	6.25	5.63	7.12	15.55	13.6	15	1.21641	1.6136e-07	2.45324e-06	-	GO 0004930: G-protein coupled receptor activity; GO 0005515: protein binding
Unigene0003685	At3g03300	19.67	22.72	10.45	3.67	3.86	7.11	-1.85171	2.5781e-06	3.3819e-05	-	GO 0003676: nucleic acid binding; GO 0003677: DNA binding; GO 0003688: DNA replication origin binding; GO 0003690: double-stranded DNA binding; GO 0004003: ATP-dependent DNA helicase activity; GO 0004386: helicase activity; GO 0004525: ribonuclease III activity; GO 0005515: protein binding; GO 0005524: ATP binding; GO 0008026: ATP-dependent helicase activity; GO 0009381: excinuclease ABC activity…
Unigene0003687	-	0.13	0.06	0	1.08	0.96	1.04	4.01886	1.44978e-06	1.96867e-05	-	-
Unigene0003693	SEC16B	0	0	0	0.91	0.51	0.76	9.50515	0.000123676	0.00125023	-	-
Unigene0003700	GLR3.6	1.84	3.08	2.97	0.51	0.38	0.84	-2.18925	0.000180257	0.00177248	-	GO 0003674: molecular function; GO 0004888: transmembrane signaling receptor activity; GO 0004970: ionotropic glutamate receptor activity; GO 0005215: transporter activity; GO 0005216: ion channel activity; GO 0005230: extracellular ligand-gated ion channel activity; GO 0005261: cation channel activity; GO 0005262: calcium channel activity; GO 0008066: glutamate receptor activity; GO 0008324: cat…
Unigene0003701	EXO84C	21.77	21.17	20.53	8.43	10.09	9.15	-1.19775	0.00179935	0.0144821	-	-
Unigene0003703	At3g49140	9.5	10.45	7.75	1.34	1.95	2.59	-2.236	5.84623e-11	1.2718e-09	-	-
Unigene0003707	Tubgcp6	5.79	7.36	5.4	2.06	1.57	2.31	-1.64288	1.68691e-05	0.000196789	-	GO 0043015: gamma-tubulin binding
Unigene0003711	topA	4.87	6.26	2.87	0.79	0.81	1.35	-2.24664	1.72662e-06	2.3223e-05	-	GO 0003677: DNA binding; GO 0003678: DNA helicase activity; GO 0003916: DNA topoisomerase activity; GO 0003917: DNA topoisomerase type I activity
Unigene0003712	topA	5.81	7.97	2.82	0.86	0.33	1.46	-2.64712	1.09264e-06	1.50936e-05	-	GO 0003674: molecular function; GO 0003676: nucleic acid binding; GO 0003677: DNA binding; GO 0003678: DNA helicase activity; GO 0003824: catalytic activity; GO 0003916: DNA topoisomerase activity; GO 0003917: DNA topoisomerase type I activity; GO 0005488: binding; GO 0016853: isomerase activity; GO 0043167: ion binding; GO 0043169: cation binding; GO 0046872: metal ion binding; GO 0097159: organ…
Unigene0003717	syc1174_c	1.42	2.02	1.14	0.08	0	0.14	-4.37977	3.9818e-05	0.000437508	-	-
Unigene0003722	-	4.73	5.47	5.39	0.57	0.85	1.96	-2.20553	0.00318926	0.0241302	-	GO 0003674: molecular function; GO 0003755: peptidyl-prolyl cis-trans isomerase activity; GO 0003824: catalytic activity; GO 0016853: isomerase activity; GO 0016859: cis-trans isomerase activity; GO 0051082: unfolded protein binding
Unigene0003723	PIP	28.27	31.88	32.79	8.32	10	6.53	-1.90305	1.0282e-08	1.79486e-07	ko01100: Metabolic pathways; ko00330: Arginine and proline metabolism	GO 0003674: molecular function; GO 0003824: catalytic activity; GO 0004177: aminopeptidase activity; GO 0008233: peptidase activity; GO 0008238: exopeptidase activity; GO 0016787: hydrolase activity; GO 0047570: 3-oxoadipate enol-lactonase activity; GO 0070011: peptidase activity, acting on L-amino acid peptides; GO 0070205: 2-succinyl-6-hydroxy-2,4-cyclohexadiene-1-carboxylate synthase activity
Unigene0003725	MSL10	10.67	12.56	10.04	1.32	0.74	0.57	-3.66109	1.33687e-22	6.37161e-21	-	-
Unigene0003731	TBL23	0.85	0.66	0.79	0	0	0	-9.58246	0.00512598	0.036553	-	-
Unigene0003734	CCT2	1.71	2.31	0.95	6.92	6.69	11.98	2.36426	8.81912e-27	5.1032e-25	ko01100: Metabolic pathways; ko00564: Glycerophospholipid metabolism; ko00440: Phosphonate and phosphinate metabolism	-
Unigene0003742	-	5.91	5.64	3.87	0	0.14	0.02	-6.59059	4.6533e-19	1.80419e-17	-	-
Unigene0003753	-	13.02	14.24	16.22	54.4	56.5	57.94	1.95723	2.79973e-44	3.14507e-42	-	-
Unigene0003758	-	25.73	22.82	26.27	9.67	9.3	10.77	-1.33102	0.000446068	0.00408951	-	-
Unigene0003773	CAX3	0	0.12	0.05	0.12	2.86	0.34	4.28758	0.000313591	0.00294821	-	GO 0003674: molecular function; GO 0005215: transporter activity; GO 0008324: cation transmembrane transporter activity; GO 0015075: ion transmembrane transporter activity; GO 0015077: monovalent inorganic cation transmembrane transporter activity; GO 0015078: hydrogen ion transmembrane transporter activity; GO 0015085: calcium ion transmembrane transporter activity; GO 0015291: secondary active …
Unigene0003778	-	7.44	8.7	5.68	65.58	61.45	75.72	3.21598	5.93332e-118	3.47269e-115	-	GO 0046983: protein dimerization activity
Unigene0003794	At1g01500	24.83	24	24.77	3.85	3.63	3.45	-2.75141	3.05721e-31	2.1527e-29	-	-
Unigene0003803	AP2	4.5	5.79	3.77	7.37	7.29	18.15	1.22254	5.32824e-09	9.57769e-08	-	GO 0003674: molecular function; GO 0003676: nucleic acid binding; GO 0003677: DNA binding; GO 0003700: transcription factor activity, sequence-specific DNA binding; GO 0005488: binding; GO 0097159: organic cyclic compound binding; GO 1901363: heterocyclic compound binding
Unigene0003809	D6PKL1	2.13	2.52	3.47	0.26	0	0.33	-3.78269	4.81101e-05	0.000521879	-	GO 0000166: nucleotide binding; GO 0003674: molecular function; GO 0003824: catalytic activity; GO 0004672: protein kinase activity; GO 0004674: protein serine/threonine kinase activity; GO 0005488: binding; GO 0005524: ATP binding; GO 0008144: drug binding; GO 0016301: kinase activity; GO 0016740: transferase activity; GO 0016772: transferase activity, transferring phosphorus-containing groups; …
Unigene0003810	AHL21	23.44	22.69	28.96	11.57	7.66	7.99	-1.46395	0.000955712	0.00819755	-	-
Unigene0003811	D6PKL2	2.24	1.77	1.43	0.08	0	0.24	-4.08746	0.00217711	0.0171809	-	GO 0000166: nucleotide binding; GO 0003674: molecular function; GO 0003824: catalytic activity; GO 0004672: protein kinase activity; GO 0004674: protein serine/threonine kinase activity; GO 0005488: binding; GO 0005524: ATP binding; GO 0008144: drug binding; GO 0016301: kinase activity; GO 0016740: transferase activity; GO 0016772: transferase activity, transferring phosphorus-containing groups; …
Unigene0003828	-	19.31	18.79	20.26	4.04	5.57	5.48	-1.95139	3.35087e-08	5.50432e-07	-	-
Unigene0003834	TULP5	13.47	14.1	11.25	4.26	3.85	5.23	-1.54104	1.51673e-06	2.05442e-05	-	GO 0003674: molecular function; GO 0003700: transcription factor activity, sequence-specific DNA binding; GO 0005488: binding; GO 0005515: protein binding; GO 0005543: phospholipid binding; GO 0008289: lipid binding; GO 0035091: phosphatidylinositol binding; GO 0043167: ion binding; GO 0043168: anion binding
Unigene0003837	SPAC24H6.01c	6.38	6.42	4.51	1.29	1.66	1.36	-2.00585	1.21159e-05	0.000144626	-	-
Unigene0003845	DTX16	148.54	144.52	160.16	18.9	17.91	16.63	-3.08422	1.49611e-49	1.99531e-47	-	GO 0015238: drug transmembrane transporter activity; GO 0015297: antiporter activity; GO 0042910: xenobiotic transporter activity
Unigene0003857	-	1.01	0.97	0.41	2.19	1.65	2.05	1.30126	0.000669124	0.00591437	-	GO 0043565: sequence-specific DNA binding
Unigene0003861	-	18.31	18.58	16.92	50.11	51.02	56.29	1.54867	6.00722e-51	8.45335e-49	-	GO 0005515: protein binding
Unigene0003874	SDP1	16.17	15.85	17.78	71.48	72.97	68.52	2.09643	3.33385e-62	6.35576e-60	ko01100: Metabolic pathways; ko01110: Biosynthesis of secondary metabolites; ko00564: Glycerophospholipid metabolism; ko00592: alpha-Linolenic acid metabolism; ko00561: Glycerolipid metabolism; ko00100: Steroid biosynthesis; ko00565: Ether lipid metabolism; ko00590: Arachidonic acid metabolism; ko00591: Linoleic acid metabolism	GO 0003674: molecular function; GO 0003824: catalytic activity; GO 0004806: triglyceride lipase activity; GO 0016298: lipase activity; GO 0016787: hydrolase activity; GO 0016788: hydrolase activity, acting on ester bonds; GO 0052689: carboxylic ester hydrolase activity
Unigene0003875	SDP1	0.64	0.43	0.3	6.16	6.26	8.69	3.94568	9.80534e-56	1.56426e-53	ko01100: Metabolic pathways; ko01110: Biosynthesis of secondary metabolites; ko00564: Glycerophospholipid metabolism; ko00592: alpha-Linolenic acid metabolism; ko00561: Glycerolipid metabolism; ko00100: Steroid biosynthesis; ko00565: Ether lipid metabolism; ko00590: Arachidonic acid metabolism; ko00591: Linoleic acid metabolism	GO 0003674: molecular function; GO 0003824: catalytic activity; GO 0004806: triglyceride lipase activity; GO 0016298: lipase activity; GO 0016787: hydrolase activity; GO 0016788: hydrolase activity, acting on ester bonds; GO 0052689: carboxylic ester hydrolase activity
Unigene0003876	-	0.05	0.13	0.04	1.01	0.41	1.06	3.49476	0.000149594	0.00149059	-	-
Unigene0003890	RPPL1	0.69	1.38	1.17	0	0	0.12	-4.75489	0.00144379	0.0118997	-	GO 0009378: four-way junction helicase activity; GO 0043531: ADP binding
Unigene0003899	NAT12	15.2	15.29	15.07	1.53	1.21	0.74	-3.71061	1.31383e-28	8.31461e-27	-	GO 0003674: molecular function; GO 0005215: transporter activity; GO 0005345: purine nucleobase transmembrane transporter activity; GO 0005350: pyrimidine nucleobase transmembrane transporter activity; GO 0008324: cation transmembrane transporter activity; GO 0015075: ion transmembrane transporter activity; GO 0015205: nucleobase transmembrane transporter activity; GO 0015207: adenine transmembra…
Unigene0003933	GLR1.2	0	0	0	0.8	0.39	0.86	9.41645	0.00286482	0.0219611	-	-
Unigene0003935	-	0.95	0.31	0.4	2.88	1.29	3.33	2.17571	0.00286975	0.0219935	-	-
Unigene0003937	At3g51130	45.98	47.79	49.08	165.67	175.32	160.2	1.81086	1.32503e-54	2.02255e-52	-	GO 0003674: molecular function; GO 0005102: receptor binding; GO 0005488: binding; GO 0005515: protein binding; GO 0019904: protein domain specific binding; GO 0030165: PDZ domain binding; GO 0035254: glutamate receptor binding
Unigene0003939	-	1.15	1.12	0.26	2.71	2.74	2.77	1.7	5.66676e-06	7.08364e-05	-	-
Unigene0003940	-	7.95	4.66	10.53	1.58	1.9	1.58	-2.19318	0.00185512	0.0148698	-	-
Unigene0003941	-	20.54	22.61	17.6	1.74	0.39	1.54	-4.04903	1.7283e-23	8.65e-22	-	-
Unigene0003952	polA	6.71	5.84	7.43	1.99	1.48	1.82	-1.91722	9.55884e-09	1.67498e-07	-	GO 0003677: DNA binding; GO 0003824: catalytic activity; GO 0003887: DNA-directed DNA polymerase activity
Unigene0003991	PCMP-E94	2.16	2.16	1.5	0.37	0.18	0.48	-2.49837	4.23336e-07	6.10872e-06	-	GO 0003674: molecular function; GO 0003676: nucleic acid binding; GO 0003723: RNA binding; GO 0003824: catalytic activity; GO 0004518: nuclease activity; GO 0004519: endonuclease activity; GO 0004601: peroxidase activity; GO 0005488: binding; GO 0016787: hydrolase activity; GO 0016788: hydrolase activity, acting on ester bonds; GO 0020037: heme binding; GO 0097159: organic cyclic compound binding…
Unigene0004008	-	0.37	0.52	0.16	1.54	0.91	0.93	1.68663	0.00503849	0.0360218	-	-
Unigene0004021	-	0.54	0.7	0.91	2.57	3.77	0.78	1.72754	0.00388884	0.028714	-	GO 0005524: ATP binding
Unigene0004026	-	6.47	8.15	2.5	0.75	0.46	1.12	-2.87728	8.87768e-09	1.56188e-07	-	GO 0005524: ATP binding
Unigene0004061	-	4.68	4.7	2.41	0.99	0.98	1.74	-1.66807	0.00435367	0.0316903	-	GO 0003674: molecular function; GO 0003756: protein disulfide isomerase activity; GO 0003824: catalytic activity; GO 0015036: disulfide oxidoreductase activity; GO 0016853: isomerase activity; GO 0016860: intramolecular oxidoreductase activity; GO 0016864: intramolecular oxidoreductase activity, transposing S-S bonds
Unigene0004062	-	9.48	11.06	9.28	2.2	2.39	4.02	-1.7922	0.000244875	0.00235077	-	-
Unigene0004084	FTIP3	0	0	0.04	2.87	2.8	3.28	7.80574	1.03959e-14	3.02112e-13	-	-
Unigene0004085	-	0	0.25	0.32	5.7	1.14	1.52	3.87447	3.22682e-05	0.000359453	-	-
Unigene0004092	FRS5	0.09	0.06	0.21	0.85	0.98	2.22	3.49185	1.61555e-10	3.34353e-09	-	GO 0003677: DNA binding; GO 0004803: transposase activity; GO 0008270: zinc ion binding
Unigene0004101	-	0	0	0	0.75	1.24	1.96	10.3627	3.42555e-08	5.62298e-07	-	-
Unigene0004109	SQSTM1	3.07	0.21	0	0	0.04	0.06	-5.03562	0.00581858	0.0408706	-	GO 0008270: zinc ion binding
Unigene0004112	PYL4	2.6	0.51	2.87	0.17	0	0	-5.13654	0.000871965	0.00753054	ko04075: Plant hormone signal transduction; ko04016: MAPK signaling pathway - plant	-
Unigene0004113	HSP26-A	141.51	140.5	146.18	51.42	49.36	47.82	-1.52682	1.17961e-09	2.25587e-08	ko01100: Metabolic pathways; ko00480: Glutathione metabolism	GO 0003676: nucleic acid binding; GO 0005515: protein binding; GO 0008270: zinc ion binding; GO 0016034: maleylacetoacetate isomerase activity
Unigene0004126	AAE	0.15	0.33	0.13	11.76	11.68	17.31	6.06185	5.59956e-47	6.88813e-45	-	GO 0016788: hydrolase activity, acting on ester bonds
Unigene0004142	JMJ16	5.06	5.13	3.93	1.15	1.75	1.51	-1.67889	0.000264558	0.002526	-	GO 0000976: transcription regulatory region sequence-specific DNA binding; GO 0001067: regulatory region nucleic acid binding; GO 0003674: molecular function; GO 0003676: nucleic acid binding; GO 0003677: DNA binding; GO 0003690: double-stranded DNA binding; GO 0003700: transcription factor activity, sequence-specific DNA binding; GO 0003824: catalytic activity; GO 0005488: binding; GO 0008168: m…
Unigene0004143	-	13.27	11.29	18.9	1.68	1.14	1.05	-3.48928	3.22079e-13	8.41029e-12	-	-
Unigene0004145	At1g50920	57.7	67.96	39.5	13.31	9.6	18.43	-1.99825	1.13045e-10	2.38523e-09	ko03008: Ribosome biogenesis in eukaryotes	GO 0003924: GTPase activity; GO 0005525: GTP binding; GO 0015639: ferrous iron uptake transmembrane transporter activity; GO 0019843: rRNA binding; GO 0043022: ribosome binding; GO 0051539: 4 iron, 4 sulfur cluster binding
Unigene0004146	-	1.24	1.37	2.07	0.25	0.24	0.14	-2.89308	0.000500373	0.00454566	-	-
Unigene0004147	At1g50920	22.12	23.02	17.22	2.38	1.7	1.74	-3.42153	1.62408e-34	1.30224e-32	ko03008: Ribosome biogenesis in eukaryotes	GO 0003924: GTPase activity; GO 0005525: GTP binding; GO 0015639: ferrous iron uptake transmembrane transporter activity; GO 0019843: rRNA binding; GO 0043022: ribosome binding; GO 0051539: 4 iron, 4 sulfur cluster binding
Unigene0004157	GAUT7	21.84	24.32	17.14	3.99	3.53	6.19	-2.20698	5.65485e-13	1.45309e-11	ko01100: Metabolic pathways; ko00520: Amino sugar and nucleotide sugar metabolism	GO 0003674: molecular function; GO 0003824: catalytic activity; GO 0008194: UDP-glycosyltransferase activity; GO 0016740: transferase activity; GO 0016757: transferase activity, transferring glycosyl groups; GO 0016758: transferase activity, transferring hexosyl groups; GO 0047262: polygalacturonate 4-alpha-galacturonosyltransferase activity
Unigene0004168	LSH4	5.85	5.63	5.14	1.16	0.55	1.05	-2.59018	4.93105e-05	0.000533892	-	-
Unigene0004173	LEA5	5.27	5.13	5.57	1.08	0.64	0.63	-2.76463	3.15083e-07	4.6225e-06	-	-
Unigene0004181	CBWD1	39.24	40.43	43.42	6.36	5.54	5.63	-2.81182	3.12895e-28	1.94007e-26	-	GO 0000166: nucleotide binding; GO 0003824: catalytic activity; GO 0003924: GTPase activity; GO 0005525: GTP binding; GO 0016530: metallochaperone activity; GO 0046872: metal ion binding
Unigene0004205	-	0.42	0.45	0.59	2.93	2.27	2.26	2.35321	0.000555611	0.00499756	-	-
Unigene0004218	SSL3	6.84	6.4	5.11	1.49	2.27	1.34	-1.84721	0.000593682	0.00530778	-	GO 0003674: molecular function; GO 0003824: catalytic activity; GO 0016829: lyase activity; GO 0016840: carbon-nitrogen lyase activity; GO 0016843: amine-lyase activity; GO 0016844: strictosidine synthase activity
Unigene0004230	-	3.58	3.39	2.71	6.8	7.14	7.22	1.12826	3.44668e-17	1.18932e-15	-	-
Unigene0004237	QWRF2	5	4.34	4.57	0.8	0.83	0.57	-2.66055	2.38954e-09	4.44303e-08	-	-
Unigene0004249	MTACP2	17.11	15.3	21.36	7.4	5.94	3.46	-1.67834	0.00334391	0.025147	ko01100: Metabolic pathways; ko00190: Oxidative phosphorylation	GO 0000036: ACP phosphopantetheine attachment site binding involved in fatty acid biosynthetic process; GO 0003674: molecular function
Unigene0004253	MCCB	4.96	6.47	4.35	9.52	10.36	13.84	1.09551	7.47953e-19	2.85896e-17	ko01100: Metabolic pathways; ko00280: Valine, leucine and isoleucine degradation	GO 0003989: acetyl-CoA carboxylase activity
Unigene0004254	-	0	0	0	0.79	0.5	0.87	9.49185	0.000841072	0.0072877	-	-
Unigene0004257	-	0.68	1.13	0.37	1.57	1.34	1.66	1.06787	0.00501096	0.0358611	-	-
Unigene0004262	HVA22G	3.24	3.99	2.96	12.46	11.36	13.68	1.87974	2.21379e-42	2.31428e-40	-	-
Unigene0004263	LRP1	23.09	24.15	16.71	0.91	1.15	0.9	-4.43328	8.21359e-52	1.18671e-49	-	-
Unigene0004273	GLYR1	26.58	29.96	22.65	5.9	6.57	7.25	-2.00566	2.84566e-10	5.75205e-09	ko01100: Metabolic pathways; ko01200: Carbon metabolism; ko00630: Glyoxylate and dicarboxylate metabolism; ko00650: Butanoate metabolism	GO 0004616: phosphogluconate dehydrogenase (decarboxylating) activity; GO 0004764: shikimate 3-dehydrogenase (NADP+) activity; GO 0008442: 3-hydroxyisobutyrate dehydrogenase activity; GO 0008679: 2-hydroxy-3-oxopropionate reductase activity; GO 0008883: glutamyl-tRNA reductase activity; GO 0016491: oxidoreductase activity; GO 0050661: NADP binding; GO 0051287: NAD binding; GO 0070403: NAD+ binding
Unigene0004288	TSA1	2.99	3.25	3.54	0.91	0.66	0.9	-1.98532	3.38878e-06	4.3625e-05	ko01100: Metabolic pathways; ko01110: Biosynthesis of secondary metabolites; ko01230: Biosynthesis of amino acids; ko00260: Glycine, serine and threonine metabolism; ko00400: Phenylalanine, tyrosine and tryptophan biosynthesis	GO 0004834: tryptophan synthase activity
Unigene0004291	-	13.79	12.84	14.9	4.84	5.25	4.45	-1.51413	0.000992729	0.00848259	-	-
Unigene0004294	-	0.76	0.76	0.62	1.4	2.51	1.62	1.36967	1.20345e-05	0.000143766	-	-
Unigene0004299	-	0.12	0	0	1.04	0.59	1.09	4.5025	0.00254455	0.0197315	-	-
Unigene0004300	TMN2	34.55	32.37	33.35	15.14	12.35	14.02	-1.27236	0.000165797	0.00163942	-	-
Unigene0004302	-	16.92	21.02	15.61	7.27	7.02	6.57	-1.36015	0.000556073	0.00500123	-	GO 0005215: transporter activity; GO 0005515: protein binding
Unigene0004324	PRR95	0.68	1.1	1.66	3.83	4.64	2.97	1.73361	7.48561e-06	9.20082e-05	ko04712: Circadian rhythm - plant	-
Unigene0004327	At3g58140	11.32	10.34	8.96	0.9	1.21	2.99	-2.58591	2.77888e-07	4.11261e-06	ko00970: Aminoacyl-tRNA biosynthesis	GO 0000049: tRNA binding; GO 0004812: aminoacyl-tRNA ligase activity; GO 0004826: phenylalanine-tRNA ligase activity; GO 0005524: ATP binding
Unigene0004342	-	0.15	0.43	0.31	0.35	4.48	0.48	2.57683	0.00120145	0.0100814	-	GO 0004462: lactoylglutathione lyase activity; GO 0008687: 3,4-dihydroxyphenylacetate 2,3-dioxygenase activity; GO 0018577: catechol 2,3-dioxygenase activity
Unigene0004346	At5g67130	4.82	3.95	3.17	0.14	0.26	0.45	-3.8122	3.74642e-10	7.47739e-09	-	GO 0030246: carbohydrate binding
Unigene0004360	-	3.35	3.54	2.05	0.85	0.67	1.02	-1.81545	0.00028388	0.00269342	-	GO 0005515: protein binding
Unigene0004364	TT9	10.28	10.17	8.31	19.85	18.85	24.34	1.1322	2.15212e-27	1.28917e-25	-	-
Unigene0004367	-	0.19	0.36	0	1.16	1.14	1.17	2.65743	0.00363816	0.0270719	-	-
Unigene0004371	-	195.95	203.29	179.4	91.76	92.45	96.49	-1.04364	0.00190071	0.0151981	-	-
Unigene0004380	-	0.23	0.71	0.25	0.94	1.56	0.94	1.53145	0.00701039	0.0481453	-	-
Unigene0004385	-	0.79	0.43	0.28	2.02	1.51	0.67	1.48543	0.00650105	0.0450411	-	GO 0016757: transferase activity, transferring glycosyl groups
Unigene0004409	HTR2	4.7	4.38	10.51	1.05	1.54	0.38	-2.72158	0.00506587	0.0361921	-	GO 0003674: molecular function; GO 0003676: nucleic acid binding; GO 0003677: DNA binding; GO 0003682: chromatin binding; GO 0003690: double-stranded DNA binding; GO 0005488: binding; GO 0005515: protein binding; GO 0019237: centromeric DNA binding; GO 0031490: chromatin DNA binding; GO 0031491: nucleosome binding; GO 0031492: nucleosomal DNA binding; GO 0043565: sequence-specific DNA binding; GO…
Unigene0004415	-	35.12	35.09	34.69	92.35	91.46	87.06	1.36859	2.11585e-39	2.02316e-37	-	-
Unigene0004431	-	0.64	0.55	1.28	1.54	2.02	2.75	1.35313	5.03375e-05	0.000544114	-	-
Unigene0004443	-	1.57	2.56	1.13	0.06	0.1	0.04	-4.71699	8.02081e-05	0.000839253	-	-
Unigene0004445	-	1.9	1.66	1.13	15.47	16.21	24.01	3.56976	2.46148e-33	1.8755e-31	-	-
Unigene0004460	-	133.29	130.2	138.21	54.89	59.91	49.55	-1.28935	7.32759e-05	0.000772968	-	-
Unigene0004467	-	7.34	7.71	8.26	3.45	1.61	1.74	-1.77734	0.00012973	0.00130511	-	GO 0008270: zinc ion binding; GO 0046872: metal ion binding
Unigene0004468	UGT85A23	32.52	32.09	33.5	289.6	303.14	272.47	3.14058	2.86361e-131	2.05576e-128	-	GO 0008194: UDP-glycosyltransferase activity
Unigene0004472	ADT1	19.68	19.75	21.53	9.32	6.9	8.95	-1.27616	0.00100716	0.0085947	ko01100: Metabolic pathways; ko01110: Biosynthesis of secondary metabolites; ko01230: Biosynthesis of amino acids; ko00400: Phenylalanine, tyrosine and tryptophan biosynthesis	GO 0003674: molecular function; GO 0003824: catalytic activity; GO 0004505: phenylalanine 4-monooxygenase activity; GO 0004664: prephenate dehydratase activity; GO 0016829: lyase activity; GO 0016835: carbon-oxygen lyase activity; GO 0016836: hydro-lyase activity; GO 0047769: arogenate dehydratase activity
Unigene0004483	AtMg00310	8.3	9.07	7.91	45.42	46.67	46.89	2.45881	9.25946e-101	4.1505e-98	-	GO 0003676: nucleic acid binding; GO 0004523: RNA-DNA hybrid ribonuclease activity
Unigene0004492	CEL1	1.5	1.22	0.64	0	0	0	-10.1293	0.0061938	0.0431866	-	GO 0003674: molecular function; GO 0003824: catalytic activity; GO 0004553: hydrolase activity, hydrolyzing O-glycosyl compounds; GO 0008810: cellulase activity; GO 0016787: hydrolase activity; GO 0016798: hydrolase activity, acting on glycosyl bonds
Unigene0004493	CEL1	2.5	2.11	1.18	0.34	0.26	0.29	-2.70169	0.0010648	0.00903952	-	GO 0003674: molecular function; GO 0003824: catalytic activity; GO 0004553: hydrolase activity, hydrolyzing O-glycosyl compounds; GO 0008810: cellulase activity; GO 0016787: hydrolase activity; GO 0016798: hydrolase activity, acting on glycosyl bonds
Unigene0004494	At3g28850	9.94	9.48	12.91	3.64	1.47	1.33	-2.32774	2.15422e-05	0.000247131	-	GO 0003674: molecular function; GO 0003824: catalytic activity; GO 0009055: electron carrier activity; GO 0015035: protein disulfide oxidoreductase activity; GO 0015036: disulfide oxidoreductase activity; GO 0016491: oxidoreductase activity; GO 0016667: oxidoreductase activity, acting on a sulfur group of donors
Unigene0004496	-	0.77	1.32	0.57	0.09	0	0.09	-3.88536	0.00640288	0.0444381	-	-
Unigene0004507	-	3.46	4.55	5.66	1.45	1.16	1.06	-1.89716	0.00301228	0.0229461	-	GO 0005524: ATP binding
Unigene0004513	-	0	0.35	0	0.62	1.11	0.68	2.78361	0.005479	0.0387937	-	-
Unigene0004519	BRG3	6.73	6.67	4.1	19.21	18.55	29.67	1.94604	1.12556e-29	7.46773e-28	-	GO 0003674: molecular function; GO 0003824: catalytic activity; GO 0004842: ubiquitin-protein transferase activity; GO 0004857: enzyme inhibitor activity; GO 0004866: endopeptidase inhibitor activity; GO 0004869: cysteine-type endopeptidase inhibitor activity; GO 0005488: binding; GO 0016740: transferase activity; GO 0019787: ubiquitin-like protein transferase activity; GO 0030234: enzyme regulat…
Unigene0004520	TKT2	7.1	8.01	5.94	1.69	0.44	1.03	-2.73582	2.25474e-08	3.77736e-07	ko01100: Metabolic pathways; ko01110: Biosynthesis of secondary metabolites; ko00900: Terpenoid backbone biosynthesis; ko00730: Thiamine metabolism	GO 0003674: molecular function; GO 0003824: catalytic activity; GO 0004739: pyruvate dehydrogenase (acetyl-transferring) activity; GO 0004802: transketolase activity; GO 0005488: binding; GO 0008661: 1-deoxy-D-xylulose-5-phosphate synthase activity; GO 0016624: oxidoreductase activity, acting on the aldehyde or oxo group of donors, disulfide as acceptor; GO 0016740: transferase activity; GO 00167…
Unigene0004529	Os01g0276800	28.95	36.32	15.49	4.68	4.48	6.33	-2.3823	6.47781e-12	1.5251e-10	ko04141: Protein processing in endoplasmic reticulum	GO 0003674: molecular function; GO 0005488: binding; GO 0005509: calcium ion binding; GO 0043167: ion binding; GO 0043169: cation binding; GO 0046872: metal ion binding
Unigene0004531	HSR4	53.42	55.33	44.75	5.23	6.16	7.79	-3.00056	5.66089e-40	5.51622e-38	-	GO 0003723: RNA binding; GO 0003724: RNA helicase activity; GO 0004176: ATP-dependent peptidase activity; GO 0004222: metalloendopeptidase activity; GO 0004386: helicase activity; GO 0005524: ATP binding; GO 0005525: GTP binding; GO 0009378: four-way junction helicase activity; GO 0016818: hydrolase activity, acting on acid anhydrides, in phosphorus-containing anhydrides; GO 0016887: ATPase activ…
Unigene0004538	-	0	0	0	2.2	1.56	2.97	11.1314	6.441e-15	1.90065e-13	-	-
Unigene0004540	-	24.09	17.28	26.39	276.7	290.94	228.89	3.55522	9.64587e-88	3.34475e-85	-	-
Unigene0004541	-	4.92	4.81	1.5	9.13	8.77	19.23	1.72523	1.14759e-09	2.19921e-08	-	GO 0005525: GTP binding
Unigene0004542	-	0.21	0	0	0.54	0.46	1.15	3.35588	0.00472503	0.0340616	-	-
Unigene0004545	-	0	0	0	0.41	1.25	1.24	9.91687	1.83426e-07	2.77221e-06	-	-
Unigene0004546	-	58.9	58.44	57.89	9.9	4.64	8.54	-2.92453	8.98834e-21	3.86314e-19	-	-
Unigene0004560	HEXO1	15	16.64	14.42	4.49	3.7	5.32	-1.76949	4.67923e-09	8.45076e-08	ko01100: Metabolic pathways; ko00520: Amino sugar and nucleotide sugar metabolism; ko00513: Various types of N-glycan biosynthesis; ko00511: Other glycan degradation; ko00531: Glycosaminoglycan degradation; ko00603: Glycosphingolipid biosynthesis - globo and isoglobo series; ko00604: Glycosphingolipid biosynthesis - ganglio series	GO 0003674: molecular function; GO 0003824: catalytic activity; GO 0004553: hydrolase activity, hydrolyzing O-glycosyl compounds; GO 0004563: beta-N-acetylhexosaminidase activity; GO 0015929: hexosaminidase activity; GO 0016787: hydrolase activity; GO 0016798: hydrolase activity, acting on glycosyl bonds
Unigene0004567	ALN	21.36	21.76	22.85	7.92	7.37	7.8	-1.51454	3.2528e-06	4.19862e-05	ko01100: Metabolic pathways; ko00230: Purine metabolism	GO 0000034: adenine deaminase activity; GO 0003674: molecular function; GO 0003824: catalytic activity; GO 0004038: allantoinase activity; GO 0004151: dihydroorotase activity; GO 0004157: dihydropyrimidinase activity; GO 0004518: nuclease activity; GO 0004519: endonuclease activity; GO 0004520: endodeoxyribonuclease activity; GO 0004536: deoxyribonuclease activity; GO 0005488: binding; GO 0008270…
Unigene0004573	-	10.36	9.43	13.72	4.97	2.12	1.42	-1.97736	0.00301874	0.0229858	-	-
Unigene0004575	-	14.41	12.91	15.36	35.17	32.34	20.48	1.04378	1.08481e-08	1.8883e-07	-	-
Unigene0004576	PCMP-E63	1.19	1.74	0.97	0.23	0.41	0.2	-2.21501	0.00287472	0.022026	-	GO 0003674: molecular function; GO 0003676: nucleic acid binding; GO 0003723: RNA binding; GO 0003824: catalytic activity; GO 0004518: nuclease activity; GO 0004519: endonuclease activity; GO 0005488: binding; GO 0005506: iron ion binding; GO 0016705: oxidoreductase activity, acting on paired donors, with incorporation or reduction of molecular oxygen; GO 0016787: hydrolase activity; GO 0016788: …
Unigene0004592	-	21.75	19.85	25.18	1.38	0.93	1.09	-4.29581	2.28467e-30	1.55972e-28	-	GO 0009055: electron carrier activity
Unigene0004593	-	0.45	0.39	1.02	3.18	2.59	2.45	2.14384	0.00144074	0.0118788	-	-
Unigene0004595	-	0.4	0.33	0.17	1.6	0.95	1.68	2.23266	5.547e-05	0.000596087	-	-
Unigene0004599	At5g13980	38.05	44.51	31.34	7.28	7.17	9.71	-2.23708	4.02432e-21	1.76816e-19	ko00511: Other glycan degradation	GO 0003674: molecular function; GO 0003824: catalytic activity; GO 0004553: hydrolase activity, hydrolyzing O-glycosyl compounds; GO 0004559: alpha-mannosidase activity; GO 0005488: binding; GO 0015923: mannosidase activity; GO 0016787: hydrolase activity; GO 0016798: hydrolase activity, acting on glycosyl bonds; GO 0030246: carbohydrate binding; GO 0043167: ion binding; GO 0043169: cation bindin…
Unigene0004609	-	4.61	5.66	3.5	1.64	1.49	2.02	-1.41888	0.00258693	0.0200433	ko03008: Ribosome biogenesis in eukaryotes	-
Unigene0004612	FMOGS-OX4	12.78	13.68	12.2	2.96	1.48	3.16	-2.34677	4.13077e-11	9.11785e-10	-	GO 0000166: nucleotide binding; GO 0003674: molecular function; GO 0003824: catalytic activity; GO 0004497: monooxygenase activity; GO 0004499: N,N-dimethylaniline monooxygenase activity; GO 0005488: binding; GO 0016491: oxidoreductase activity; GO 0016705: oxidoreductase activity, acting on paired donors, with incorporation or reduction of molecular oxygen; GO 0016709: oxidoreductase activity, a…
Unigene0004614	FMOGS-OX2	3.6	4.16	2.81	0.28	0.35	0.56	-3.15094	0.000128306	0.00129277	-	GO 0000166: nucleotide binding; GO 0003674: molecular function; GO 0003824: catalytic activity; GO 0004148: dihydrolipoyl dehydrogenase activity; GO 0004355: glutamate synthase (NADPH) activity; GO 0004497: monooxygenase activity; GO 0004499: N,N-dimethylaniline monooxygenase activity; GO 0004729: oxygen-dependent protoporphyrinogen oxidase activity; GO 0004791: thioredoxin-disulfide reductase ac…
Unigene0004623	CHIT5B	6.61	5.98	7.15	0.66	0.41	0.14	-4.02804	8.63362e-12	2.00897e-10	ko01100: Metabolic pathways; ko00520: Amino sugar and nucleotide sugar metabolism	GO 0003674: molecular function; GO 0003824: catalytic activity; GO 0004553: hydrolase activity, hydrolyzing O-glycosyl compounds; GO 0004568: chitinase activity; GO 0005488: binding; GO 0008061: chitin binding; GO 0008144: drug binding; GO 0008843: endochitinase activity; GO 0016787: hydrolase activity; GO 0016798: hydrolase activity, acting on glycosyl bonds; GO 0097367: carbohydrate derivative …
Unigene0004624	-	0	0	0.09	2.06	2.8	3.75	6.57994	2.59551e-07	3.85489e-06	-	-
Unigene0004633	PHS1	3.46	3.66	1.9	0.82	0.5	0.66	-2.18763	0.000521564	0.00472229	-	GO 0003674: molecular function; GO 0003677: DNA binding; GO 0003824: catalytic activity; GO 0004721: phosphoprotein phosphatase activity; GO 0004725: protein tyrosine phosphatase activity; GO 0005488: binding; GO 0005515: protein binding; GO 0005516: calmodulin binding; GO 0008138: protein tyrosine/serine/threonine phosphatase activity; GO 0016301: kinase activity; GO 0016740: transferase activit…
Unigene0004644	WEL2	2.09	2.2	1.15	11.2	12.37	25.49	3.17287	6.03638e-43	6.42738e-41	-	-
Unigene0004650	FEY	8.39	9.37	10.31	2.94	3.1	3.24	-1.59683	4.40453e-05	0.000480737	-	GO 0003674: molecular function; GO 0003824: catalytic activity; GO 0004033: aldo-keto reductase (NADP) activity; GO 0004316: 3-oxoacyl-[acyl-carrier-protein] reductase (NADPH) activity; GO 0004745: retinol dehydrogenase activity; GO 0004757: sepiapterin reductase activity; GO 0008106: alcohol dehydrogenase (NADP+) activity; GO 0008667: 2,3-dihydro-2,3-dihydroxybenzoate dehydrogenase activity; GO …
Unigene0004663	LIP2	0.13	0.28	0	6	4.8	6.14	5.36867	1.38705e-26	7.95607e-25	ko00100: Steroid biosynthesis	GO 0008236: serine-type peptidase activity
Unigene0004689	PRORP1	16.09	16.71	13.28	5.34	6.48	6.77	-1.30961	0.00415436	0.0304324	ko03013: RNA transport	GO 0003674: molecular function; GO 0003824: catalytic activity; GO 0004518: nuclease activity; GO 0004519: endonuclease activity; GO 0004521: endoribonuclease activity; GO 0004526: ribonuclease P activity; GO 0004540: ribonuclease activity; GO 0004549: tRNA-specific ribonuclease activity; GO 0005488: binding; GO 0016787: hydrolase activity; GO 0016788: hydrolase activity, acting on ester bonds; G…
Unigene0004690	CYSEP	0.44	0.86	0.89	2.32	2.34	3.02	1.81018	7.15105e-06	8.81672e-05	-	GO 0008234: cysteine-type peptidase activity
Unigene0004695	ZFP3	17.63	18.05	22.75	59.86	61	54.04	1.58175	5.84512e-27	3.41021e-25	-	-
Unigene0004696	-	0.07	0.41	0.35	1.94	1.71	1.34	2.58786	9.23769e-05	0.000955161	-	-
Unigene0004697	hpt	39.38	36.96	34.73	4.21	3.11	2.92	-3.43918	1.4725e-29	9.72042e-28	ko01100: Metabolic pathways; ko01110: Biosynthesis of secondary metabolites; ko00230: Purine metabolism	GO 0000287: magnesium ion binding; GO 0003999: adenine phosphoribosyltransferase activity; GO 0004422: hypoxanthine phosphoribosyltransferase activity; GO 0004588: orotate phosphoribosyltransferase activity; GO 0004749: ribose phosphate diphosphokinase activity
Unigene0004707	CHMP1A	0.25	0.7	0.28	0.24	6.2	0.2	2.43252	0.00404958	0.0297692	ko04144: Endocytosis	GO 0047429: nucleoside-triphosphate diphosphatase activity
Unigene0004708	SPAC16C9.04c	10.84	12.2	6.06	25.68	28.47	39.21	1.68179	3.51259e-16	1.13015e-14	ko03018: RNA degradation	-
Unigene0004713	-	3.47	3.99	1.19	0.38	0.36	0.37	-2.96214	0.000152012	0.00151222	ko03018: RNA degradation	-
Unigene0004722	mutS2	3.95	4.24	2.69	1.19	0.68	1.27	-1.79284	0.000188189	0.00184377	-	GO 0005524: ATP binding; GO 0030983: mismatched DNA binding
Unigene0004734	-	0	0	0	0.66	0.32	3.44	10.5249	3.60784e-06	4.62958e-05	-	-
Unigene0004736	-	0	0	0	1.29	0.31	1.68	10.0945	4.51023e-05	0.000491864	-	-
Unigene0004740	DGS1	19.98	23.41	20.96	6.98	5.2	5.4	-1.87201	3.50657e-09	6.41615e-08	-	-
Unigene0004742	DDM1	0.36	0.29	0.38	1.39	2.07	2.18	2.45305	0.000166376	0.00164461	-	GO 0005524: ATP binding; GO 0070615: nucleosome-dependent ATPase activity
Unigene0004758	CYP20-3	39.52	34.77	46.6	10.48	9.31	6.05	-2.22602	6.69888e-10	1.30915e-08	-	GO 0003674: molecular function; GO 0003755: peptidyl-prolyl cis-trans isomerase activity; GO 0003824: catalytic activity; GO 0016853: isomerase activity; GO 0016859: cis-trans isomerase activity
Unigene0004763	GRV2	2.05	1.55	1.46	0.32	0.16	0.12	-3.0761	0.00539049	0.0382348	-	GO 0003674: molecular function; GO 0005488: binding; GO 0005515: protein binding; GO 0042802: identical protein binding; GO 0051087: chaperone binding
Unigene0004765	-	14.78	14.37	12.94	6.13	5.46	6.17	-1.24485	0.0060216	0.0421388	-	-
Unigene0004793	tma7	0	0	0.51	0.15	6.2	0.64	3.77672	0.00282806	0.0217065	-	GO 0003674: molecular function
Unigene0004809	PRMT6	14.11	15.86	11.69	4.02	4.17	5.36	-1.62037	9.96859e-06	0.000120687	-	GO 0003674: molecular function; GO 0003682: chromatin binding; GO 0003824: catalytic activity; GO 0005488: binding; GO 0005515: protein binding; GO 0008168: methyltransferase activity; GO 0008170: N-methyltransferase activity; GO 0008171: O-methyltransferase activity; GO 0008276: protein methyltransferase activity; GO 0008469: histone-arginine N-methyltransferase activity; GO 0008689: 3-demethylu…
Unigene0004824	-	0.09	0	0	3.55	5.14	7.79	7.51658	6.96409e-11	1.50466e-09	-	-
Unigene0004826	At4g02580	58.23	59.44	50.23	21.13	22.75	23.82	-1.31037	1.37249e-05	0.000162583	ko01100: Metabolic pathways; ko00190: Oxidative phosphorylation	GO 0003674: molecular function; GO 0003824: catalytic activity; GO 0003954: NADH dehydrogenase activity; GO 0005488: binding; GO 0008137: NADH dehydrogenase (ubiquinone) activity; GO 0008270: zinc ion binding; GO 0016491: oxidoreductase activity; GO 0016651: oxidoreductase activity, acting on NAD(P)H; GO 0016655: oxidoreductase activity, acting on NAD(P)H, quinone or similar compound as acceptor;…
Unigene0004831	PIX13	4.53	5.57	5.51	0.12	0.6	0.07	-4.30447	2.21115e-05	0.000253092	-	GO 0004672: protein kinase activity
Unigene0004846	D27	0.07	0.13	0	1.08	1.14	1.55	4.23649	1.32842e-05	0.000157793	-	GO 0005506: iron ion binding
Unigene0004847	-	0.25	0.12	0	1.15	1.23	2.01	3.56862	7.85485e-06	9.6289e-05	-	-
Unigene0004854	ATJ11	6.43	7.67	3.02	92.65	110.54	153.32	4.38019	1.93296e-88	6.83153e-86	-	GO 0005515: protein binding
Unigene0004855	ATJ11	0.24	0.57	0	30.56	34.36	38.71	6.9993	9.18758e-16	2.87061e-14	-	GO 0005515: protein binding
Unigene0004856	-	0	0	0	0.53	2.16	1.51	10.4512	8.31915e-05	0.000867507	-	-
Unigene0004861	FLA4	8.55	7.95	8.7	0.49	0.63	0.05	-4.42884	1.43051e-13	3.82455e-12	-	GO 0001871: pattern binding; GO 0003674: molecular function; GO 0005488: binding; GO 0030246: carbohydrate binding; GO 0030247: polysaccharide binding
Unigene0004869	Os05g0361200	15.36	15.82	14.27	5.35	5.61	6.38	-1.39018	9.98335e-05	0.0010266	ko01100: Metabolic pathways; ko01110: Biosynthesis of secondary metabolites; ko00860: Porphyrin and chlorophyll metabolism	GO 0004325: ferrochelatase activity
Unigene0004879	-	1.07	1.31	0.96	0	0.1	0.11	-3.99139	0.00625865	0.0435786	-	-
Unigene0004895	-	2.68	3.04	3.14	0.61	0.43	0.68	-2.3649	0.000145626	0.00145436	-	GO 0003674: molecular function; GO 0003824: catalytic activity; GO 0005488: binding; GO 0008270: zinc ion binding; GO 0016740: transferase activity; GO 0043167: ion binding; GO 0043169: cation binding; GO 0046872: metal ion binding; GO 0046914: transition metal ion binding
Unigene0004902	XYLA	38.79	42.38	43.29	105.7	104.43	106.1	1.34529	8.26824e-40	7.99756e-38	ko01100: Metabolic pathways; ko00051: Fructose and mannose metabolism; ko00040: Pentose and glucuronate interconversions	GO 0000287: magnesium ion binding; GO 0003676: nucleic acid binding; GO 0004523: RNA-DNA hybrid ribonuclease activity; GO 0009045: xylose isomerase activity
Unigene0004903	XYLA	0	0.08	0	1.34	1.14	1.22	5.53138	0.000550243	0.00495413	ko01100: Metabolic pathways; ko00051: Fructose and mannose metabolism; ko00040: Pentose and glucuronate interconversions	GO 0000287: magnesium ion binding; GO 0009045: xylose isomerase activity
Unigene0004904	GCH1	23.94	22.94	21.63	7.24	7.45	6	-1.72738	3.81293e-08	6.23102e-07	ko01100: Metabolic pathways; ko00790: Folate biosynthesis	GO 0000166: nucleotide binding; GO 0001882: nucleoside binding; GO 0001883: purine nucleoside binding; GO 0003674: molecular function; GO 0003824: catalytic activity; GO 0003933: GTP cyclohydrolase activity; GO 0003934: GTP cyclohydrolase I activity; GO 0005488: binding; GO 0005515: protein binding; GO 0005525: GTP binding; GO 0008270: zinc ion binding; GO 0016787: hydrolase activity; GO 0016810:…
Unigene0004905	GCH1	17.47	16.29	18.89	3.71	2.88	2.25	-2.57432	1.05916e-14	3.07702e-13	ko01100: Metabolic pathways; ko00790: Folate biosynthesis	GO 0000166: nucleotide binding; GO 0001882: nucleoside binding; GO 0001883: purine nucleoside binding; GO 0003674: molecular function; GO 0003824: catalytic activity; GO 0003933: GTP cyclohydrolase activity; GO 0003934: GTP cyclohydrolase I activity; GO 0005488: binding; GO 0005515: protein binding; GO 0005525: GTP binding; GO 0008270: zinc ion binding; GO 0016787: hydrolase activity; GO 0016810:…
Unigene0004912	At5g55950	3.81	4	2.99	0.51	0.49	0.39	-2.95787	3.05594e-07	4.49297e-06	-	-
Unigene0004920	At1g47710	130.27	125.02	117.68	271.32	261.81	278.55	1.12185	1.17376e-37	1.06159e-35	-	GO 0003674: molecular function; GO 0004857: enzyme inhibitor activity; GO 0004866: endopeptidase inhibitor activity; GO 0004867: serine-type endopeptidase inhibitor activity; GO 0004869: cysteine-type endopeptidase inhibitor activity; GO 0030234: enzyme regulator activity; GO 0030414: peptidase inhibitor activity; GO 0045735: nutrient reservoir activity; GO 0061134: peptidase regulator activity; …
Unigene0004931	-	0	0	0	1.3	0.3	0.45	9.41645	0.00379175	0.0280806	-	-
Unigene0004933	-	11.77	9.89	9.88	4.8	3.91	2.96	-1.43438	0.00582182	0.0408871	-	-
Unigene0004936	-	0.47	0.46	0.79	3.71	2.68	3.18	2.47611	2.17144e-05	0.000248888	-	-
Unigene0004984	FZR3	3.19	4.09	3	0.31	0.59	0.85	-2.55441	5.43697e-06	6.81494e-05	ko04120: Ubiquitin mediated proteolysis	GO 0003674: molecular function; GO 0005488: binding; GO 0005515: protein binding; GO 0010997: anaphase-promoting complex binding; GO 0030234: enzyme regulator activity; GO 0044877: macromolecular complex binding; GO 0055106: ubiquitin-protein transferase regulator activity; GO 0097027: ubiquitin-protein transferase activator activity; GO 0098772: molecular function regulator
Unigene0004990	RH53	31.25	38.21	35.66	5.63	3.84	6.17	-2.74872	3.51589e-14	9.85262e-13	-	GO 0000166: nucleotide binding; GO 0003674: molecular function; GO 0003676: nucleic acid binding; GO 0003677: DNA binding; GO 0003678: DNA helicase activity; GO 0003688: DNA replication origin binding; GO 0003690: double-stranded DNA binding; GO 0003723: RNA binding; GO 0003724: RNA helicase activity; GO 0003824: catalytic activity; GO 0003916: DNA topoisomerase activity; GO 0003917: DNA topoisom…
Unigene0004992	Os07g0143700	47.63	48.12	43.32	7.71	6.82	7.76	-2.64134	2.31635e-21	1.03261e-19	-	-
Unigene0004993	Os12g0611200	45.29	46.77	51.85	8.42	7.18	5.42	-2.77533	3.04673e-15	9.16413e-14	-	GO 0000166: nucleotide binding; GO 0003674: molecular function; GO 0003676: nucleic acid binding; GO 0003723: RNA binding; GO 0003724: RNA helicase activity; GO 0003824: catalytic activity; GO 0004004: ATP-dependent RNA helicase activity; GO 0004386: helicase activity; GO 0005488: binding; GO 0005524: ATP binding; GO 0008026: ATP-dependent helicase activity; GO 0008144: drug binding; GO 0008186: …
Unigene0005001	-	0	0	0	2.23	5.05	2.32	11.6439	1.41793e-09	2.69035e-08	-	-
Unigene0005019	Sart3	6.57	7.11	2.46	0.99	0.94	1.51	-2.23016	1.16332e-05	0.000139352	-	GO 0003676: nucleic acid binding
Unigene0005033	CSTF50	4.38	5.38	5.03	1.51	1.93	1.83	-1.48875	0.000929975	0.0079947	ko03015: mRNA surveillance pathway	GO 0005515: protein binding
Unigene0005036	IPUT1	15.08	13.96	15.22	6.35	6.46	5.94	-1.23911	0.00165197	0.0134253	-	GO 0003674: molecular function; GO 0003824: catalytic activity; GO 0005488: binding; GO 0008194: UDP-glycosyltransferase activity; GO 0015020: glucuronosyltransferase activity; GO 0016740: transferase activity; GO 0016757: transferase activity, transferring glycosyl groups; GO 0016758: transferase activity, transferring hexosyl groups; GO 0043167: ion binding; GO 0043169: cation binding; GO 00468…
Unigene0005037	IPUT1	12.73	13	14.84	4.99	4	3.61	-1.68699	9.123e-06	0.00011102	-	GO 0004722: protein serine/threonine phosphatase activity; GO 0016757: transferase activity, transferring glycosyl groups
Unigene0005038	MAKR2	2.01	2.06	1.67	0.12	0	0	-5.57994	1.79844e-06	2.41465e-05	-	-
Unigene0005052	-	5.38	4.99	9.29	0.92	0	0.35	-3.95236	0.000294538	0.00278333	-	-
Unigene0005060	-	0.16	0.87	0.13	4.48	2.91	3.24	3.19594	6.96838e-08	1.10553e-06	-	-
Unigene0005067	-	3.18	4.46	2.93	0.35	0.1	0.64	-3.27758	4.29674e-07	6.19531e-06	-	GO 0016851: magnesium chelatase activity; GO 0046422: violaxanthin de-epoxidase activity
Unigene0005075	MTD	0.22	0.43	1.49	6.12	6.83	6.89	3.21273	1.99823e-06	2.66382e-05	ko01100: Metabolic pathways; ko01110: Biosynthesis of secondary metabolites; ko00940: Phenylpropanoid biosynthesis	-
Unigene0005076	AAE14	0.16	0.51	0.31	2.08	1.88	2.14	2.63796	6.89597e-10	1.34623e-08	ko01100: Metabolic pathways; ko01110: Biosynthesis of secondary metabolites; ko00130: Ubiquinone and other terpenoid-quinone biosynthesis	GO 0000166: nucleotide binding; GO 0003674: molecular function; GO 0003824: catalytic activity; GO 0003987: acetate-CoA ligase activity; GO 0004043: L-aminoadipate-semialdehyde dehydrogenase activity; GO 0005488: binding; GO 0005524: ATP binding; GO 0008144: drug binding; GO 0008668: (2,3-dihydroxybenzoyl)adenylate synthase activity; GO 0008756: o-succinylbenzoate-CoA ligase activity; GO 0016405:…
Unigene0005077	CAD	0	0	0.14	0.94	0.73	0.93	4.21501	0.00123663	0.0103417	ko01100: Metabolic pathways; ko01110: Biosynthesis of secondary metabolites; ko00940: Phenylpropanoid biosynthesis	-
Unigene0005083	-	23.6	24.7	21.08	8.63	9.24	10.14	-1.30858	6.00224e-05	0.000641556	-	GO 0003677: DNA binding; GO 0003684: damaged DNA binding; GO 0004803: transposase activity; GO 0005515: protein binding; GO 0008270: zinc ion binding
Unigene0005084	-	3.39	5.07	2.26	0.14	0.06	0.16	-4.89616	2.54488e-15	7.69174e-14	-	GO 0005515: protein binding; GO 0008270: zinc ion binding
Unigene0005089	CAB25	0.07	0	0	12.63	10.88	6.59	8.74819	2.39064e-14	6.76758e-13	ko01100: Metabolic pathways; ko00196: Photosynthesis - antenna proteins	-
Unigene0005094	-	3.18	2.56	2.83	0.29	0	0.27	-3.9358	0.00445967	0.0323466	-	-
Unigene0005095	ATL6	4.12	4.23	4.95	1.32	1.22	0.86	-1.96782	0.00374761	0.0278097	-	GO 0003674: molecular function; GO 0003824: catalytic activity; GO 0004842: ubiquitin-protein transferase activity; GO 0005488: binding; GO 0008270: zinc ion binding; GO 0016740: transferase activity; GO 0019787: ubiquitin-like protein transferase activity; GO 0043167: ion binding; GO 0043169: cation binding; GO 0046872: metal ion binding; GO 0061630: ubiquitin protein ligase activity; GO 0061659…
Unigene0005102	At1g78910	8.57	9.46	7.46	3.15	2.07	2.75	-1.67728	0.000108975	0.00111201	-	GO 0003674: molecular function; GO 0003676: nucleic acid binding; GO 0003723: RNA binding; GO 0003824: catalytic activity; GO 0004730: pseudouridylate synthase activity; GO 0005488: binding; GO 0009982: pseudouridine synthase activity; GO 0016853: isomerase activity; GO 0016866: intramolecular transferase activity; GO 0097159: organic cyclic compound binding; GO 1901363: heterocyclic compound bin…
Unigene0005127	At1g11410	0.2	0.48	0.32	5.33	4.62	7.54	4.12846	3.37802e-39	3.20007e-37	-	GO 0004672: protein kinase activity; GO 0004674: protein serine/threonine kinase activity; GO 0005524: ATP binding
Unigene0005139	ISPD	3.76	5.45	4.13	0.66	0.61	1.22	-2.42154	3.80592e-09	6.93351e-08	ko01100: Metabolic pathways; ko01110: Biosynthesis of secondary metabolites; ko00900: Terpenoid backbone biosynthesis	GO 0003977: UDP-N-acetylglucosamine diphosphorylase activity; GO 0005525: GTP binding; GO 0008879: glucose-1-phosphate thymidylyltransferase activity; GO 0016779: nucleotidyltransferase activity; GO 0019134: glucosamine-1-phosphate N-acetyltransferase activity; GO 0050518: 2-C-methyl-D-erythritol 4-phosphate cytidylyltransferase activity; GO 0070567: cytidylyltransferase activity; GO 0070568: gua…
Unigene0005141	-	0.22	0.05	0	10.25	10.4	12.09	6.92195	1.5684e-22	7.43653e-21	-	GO 0004452: isopentenyl-diphosphate delta-isomerase activity
Unigene0005144	At4g10190	3.59	5.03	3.66	0.52	0.6	0.35	-3.06242	1.64537e-07	2.5003e-06	-	GO 0005515: protein binding
Unigene0005161	-	2.21	2.22	0.94	3.7	1.98	6.32	1.16004	0.000289055	0.00273715	-	-
Unigene0005162	-	0.53	0	0	2.03	2.16	3.63	3.8831	9.76414e-06	0.000118303	-	-
Unigene0005168	ABCC14	1.12	1.59	1.39	0.11	0.26	0.3	-2.61339	0.000516432	0.00468043	ko02010: ABC transporters	GO 0000166: nucleotide binding; GO 0003677: DNA binding; GO 0003924: GTPase activity; GO 0005260: channel-conductance-controlling ATPase activity; GO 0005319: lipid transporter activity; GO 0005524: ATP binding; GO 0005525: GTP binding; GO 0008565: protein transporter activity; GO 0009381: excinuclease ABC activity; GO 0015220: choline transmembrane transporter activity; GO 0015221: lipopolysacch…
Unigene0005178	PDCB5	3.68	1.93	3.29	0	0	0.06	-7.2127	2.17239e-05	0.000248966	-	GO 0001871: pattern binding; GO 0001872: (1->3)-beta-D-glucan binding; GO 0003674: molecular function; GO 0003824: catalytic activity; GO 0004553: hydrolase activity, hydrolyzing O-glycosyl compounds; GO 0005488: binding; GO 0016787: hydrolase activity; GO 0016798: hydrolase activity, acting on glycosyl bonds; GO 0030246: carbohydrate binding; GO 0030247: polysaccharide binding
Unigene0005183	-	0.35	0.26	0.46	2.01	0.73	1.17	1.86956	0.000716071	0.0062906	-	-
Unigene0005189	-	8.78	8.55	6.26	0.24	0.33	0.49	-4.47604	2.58008e-24	1.33044e-22	-	-
Unigene0005207	-	1.11	0.82	0.39	2.89	2.84	3.57	2.00311	2.24428e-09	4.18649e-08	-	-
Unigene0005208	-	0.63	0.57	0.66	0.7	1.58	1.9	1.1682	0.00557102	0.0393755	-	-
Unigene0005226	ETFB	4.2	5.24	2.42	0.43	1.07	1.49	-1.98789	0.00496136	0.035556	-	-
Unigene0005234	ROD1	8.51	8.32	9.14	1.03	1.26	1.11	-2.93324	1.82778e-10	3.76074e-09	-	-
Unigene0005240	-	0	0	0	1.9	0.16	1.73	10.303	3.18857e-05	0.000355623	-	-
Unigene0005242	-	0	0	0	1.4	0.48	2	10.3369	1.05507e-07	1.63796e-06	-	-
Unigene0005246	TAF6B	8.51	7.02	7.13	1.9	2.21	1.95	-1.90276	2.77659e-06	3.62508e-05	ko03022: Basal transcription factors	GO 0001085: RNA polymerase II transcription factor binding; GO 0001102: RNA polymerase II activating transcription factor binding; GO 0003674: molecular function; GO 0003682: chromatin binding; GO 0005198: structural molecule activity; GO 0005488: binding; GO 0005515: protein binding; GO 0008134: transcription factor binding; GO 0032947: protein complex scaffold; GO 0033613: activating transcript…
Unigene0005252	At5g03795	24.59	26.77	19.09	3.73	2.37	3.16	-2.92752	1.34277e-22	6.39641e-21	-	-
Unigene0005257	-	0.64	0.97	0.92	1.43	1.61	2.18	1.04491	0.000305113	0.00287468	-	-
Unigene0005265	ANS	2	2.45	1.46	0.36	0	0.14	-3.56316	0.000367314	0.00340694	-	GO 0016491: oxidoreductase activity
Unigene0005266	-	0.84	0.47	0.24	13.3	11.01	11.85	4.54405	1.44169e-50	1.99815e-48	-	-
Unigene0005274	FLZ6	31.67	25.17	34.11	1.55	4.19	4.69	-3.12433	1.87748e-12	4.62154e-11	-	-
Unigene0005288	PAM16L2	12.63	12.13	14.06	28.83	27.81	25.8	1.08654	3.77106e-17	1.29638e-15	-	-
Unigene0005290	-	2.14	1.61	2.44	0.11	0.05	0.27	-3.84753	0.000154161	0.00153128	-	GO 0003676: nucleic acid binding; GO 0004523: RNA-DNA hybrid ribonuclease activity
Unigene0005307	NUP54	28.24	29.07	27.72	13.01	12.56	13.13	-1.13564	0.00576152	0.0405194	ko03013: RNA transport	GO 0003674: molecular function; GO 0003712: transcription cofactor activity; GO 0005198: structural molecule activity; GO 0017056: structural constituent of nuclear pore
Unigene0005311	-	34.22	29.29	34.14	145.41	152.03	142.73	2.17237	1.04895e-57	1.77184e-55	-	-
Unigene0005313	-	1.31	0.85	0.51	0	0	0.07	-5.25334	0.00541029	0.0383634	-	-
Unigene0005326	NFD2	102.61	95.64	117.02	19.55	15.37	9.83	-2.81663	3.57489e-18	1.32085e-16	-	GO 0003674: molecular function; GO 0003676: nucleic acid binding; GO 0003723: RNA binding; GO 0003725: double-stranded RNA binding; GO 0003824: catalytic activity; GO 0004518: nuclease activity; GO 0004519: endonuclease activity; GO 0004521: endoribonuclease activity; GO 0004525: ribonuclease III activity; GO 0004540: ribonuclease activity; GO 0005488: binding; GO 0016787: hydrolase activity; GO …
Unigene0005327	-	1.06	2.75	1.38	0	0	0.1	-5.69766	0.000811499	0.00705408	-	-
Unigene0005330	-	8.62	8.02	6.71	109.92	107.74	123.31	3.86815	5.41668e-213	8.5817e-210	-	-
Unigene0005331	-	0	0	0	0.83	0.53	1.43	9.86109	0.000250621	0.00240041	-	-
Unigene0005337	-	18.94	20.68	13.06	7.31	5.54	9.28	-1.25125	0.00465934	0.0336408	-	-
Unigene0005340	BIO2	24.43	21.67	23.19	10.34	9.14	7.97	-1.33584	0.00140956	0.0116353	ko01100: Metabolic pathways; ko00780: Biotin metabolism	GO 0003674: molecular function; GO 0003824: catalytic activity; GO 0004076: biotin synthase activity; GO 0005488: binding; GO 0008270: zinc ion binding; GO 0016740: transferase activity; GO 0016782: transferase activity, transferring sulfur-containing groups; GO 0016783: sulfurtransferase activity; GO 0043167: ion binding; GO 0043169: cation binding; GO 0046872: metal ion binding; GO 0046914: tra…
Unigene0005344	-	1.23	1.68	0.74	0	0.22	0.17	-3.22635	0.000577428	0.00517606	-	GO 0004812: aminoacyl-tRNA ligase activity; GO 0005524: ATP binding; GO 0030170: pyridoxal phosphate binding
Unigene0005367	TOL5	28.38	30.4	28.88	11.71	10.05	9.16	-1.50338	1.90286e-05	0.000220164	-	-
Unigene0005385	At5g10080	4.02	4.67	3.73	0.22	0.26	0.23	-4.1287	6.71824e-14	1.84006e-12	-	GO 0003674: molecular function; GO 0003824: catalytic activity; GO 0004175: endopeptidase activity; GO 0004190: aspartic-type endopeptidase activity; GO 0008233: peptidase activity; GO 0016787: hydrolase activity; GO 0070001: aspartic-type peptidase activity; GO 0070011: peptidase activity, acting on L-amino acid peptides
Unigene0005387	IWS1	7.82	8.19	8.79	16.32	17.75	17.14	1.04609	3.6883e-17	1.26888e-15	-	GO 0000988: transcription factor activity, protein binding; GO 0000989: transcription factor activity, transcription factor binding; GO 0000990: transcription factor activity, core RNA polymerase binding; GO 0000991: transcription factor activity, core RNA polymerase II binding; GO 0001076: transcription factor activity, RNA polymerase II transcription factor binding; GO 0003674: molecular functi…
Unigene0005390	SCO2	2.5	2.14	2.34	0.35	0.59	0.72	-2.07204	0.00482311	0.0347087	-	-
Unigene0005402	-	11.97	12.03	12.63	4.22	5.52	4.78	-1.33498	0.00220998	0.0174098	-	-
Unigene0005411	NPGR2	14.58	15.74	13.59	33.37	30.84	32.86	1.14448	7.64157e-29	4.87628e-27	-	GO 0005515: protein binding
Unigene0005416	SMD1B	1.55	2.34	0.66	0.12	0	0	-5.24476	0.00691453	0.0475581	ko03040: Spliceosome	-
Unigene0005423	-	0.07	0.65	0.28	1.09	1.53	1.81	2.14731	0.00111883	0.00945547	-	-
Unigene0005428	COAD	5.08	6.43	6.74	13.83	12.82	13.76	1.14682	3.24957e-12	7.8497e-11	ko01100: Metabolic pathways; ko00770: Pantothenate and CoA biosynthesis	GO 0000166: nucleotide binding; GO 0003674: molecular function; GO 0003824: catalytic activity; GO 0003919: FMN adenylyltransferase activity; GO 0004595: pantetheine-phosphate adenylyltransferase activity; GO 0005488: binding; GO 0005524: ATP binding; GO 0008144: drug binding; GO 0008531: riboflavin kinase activity; GO 0016740: transferase activity; GO 0016772: transferase activity, transferring …
Unigene0005437	-	0	0	0	1.96	2.84	0.22	10.7085	1.32672e-05	0.000157631	-	-
Unigene0005438	-	0.14	0.09	0.36	3.3	2.7	3.28	3.97534	4.02353e-06	5.12862e-05	-	-
Unigene0005439	ATL42	4.23	5.16	3.53	83.62	95.87	117.07	4.52065	1.5413e-185	1.96709e-182	-	GO 0008270: zinc ion binding; GO 0046872: metal ion binding; GO 0046983: protein dimerization activity; GO 0061630: ubiquitin protein ligase activity; GO 0097602: cullin family protein binding
Unigene0005453	BBX24	11.41	9.46	10.45	2.82	1.99	2.08	-2.18451	2.24198e-06	2.96895e-05	-	GO 0008270: zinc ion binding
Unigene0005454	SPP2	14.49	16.72	10.93	1.76	2.49	2.59	-2.62312	2.05712e-14	5.85229e-13	ko01110: Biosynthesis of secondary metabolites; ko00500: Starch and sucrose metabolism	GO 0000287: magnesium ion binding; GO 0003674: molecular function; GO 0003824: catalytic activity; GO 0004615: phosphomannomutase activity; GO 0005488: binding; GO 0008967: phosphoglycolate phosphatase activity; GO 0016787: hydrolase activity; GO 0016788: hydrolase activity, acting on ester bonds; GO 0016791: phosphatase activity; GO 0019203: carbohydrate phosphatase activity; GO 0042578: phospho…
Unigene0005455	CYP75B2	67.32	63.1	77.22	5.26	3.37	2.03	-4.28381	2.68102e-39	2.55559e-37	ko01100: Metabolic pathways; ko01110: Biosynthesis of secondary metabolites; ko00941: Flavonoid biosynthesis; ko00944: Flavone and flavonol biosynthesis	GO 0005506: iron ion binding; GO 0016705: oxidoreductase activity, acting on paired donors, with incorporation or reduction of molecular oxygen; GO 0020037: heme binding
Unigene0005457	NLP7	5.94	7.04	3.42	0.97	0.24	0.61	-3.17169	1.95514e-08	3.30436e-07	-	GO 0003677: DNA binding; GO 0003700: transcription factor activity, sequence-specific DNA binding; GO 0005515: protein binding
Unigene0005468	-	24.18	25.5	17.14	66.42	62.81	82.07	1.66094	3.88417e-42	4.01933e-40	-	-
Unigene0005470	-	0.5	0.32	0.04	6.55	6.13	6.37	4.46931	2.8882e-27	1.71778e-25	-	-
Unigene0005472	PATL5	27.97	27.1	28.02	8.07	6.69	7.19	-1.92045	2.98129e-09	5.49772e-08	-	-
Unigene0005477	CXP;2-2	81.87	82.81	78.14	34.54	29.03	30.58	-1.36685	2.052e-06	2.73115e-05	-	GO 0003674: molecular function; GO 0003824: catalytic activity; GO 0004180: carboxypeptidase activity; GO 0004185: serine-type carboxypeptidase activity; GO 0008233: peptidase activity; GO 0008236: serine-type peptidase activity; GO 0008238: exopeptidase activity; GO 0016787: hydrolase activity; GO 0017171: serine hydrolase activity; GO 0070008: serine-type exopeptidase activity; GO 0070011: pept…
Unigene0005488	-	0	0.27	0	7.01	7.35	13.72	6.70044	1.80358e-08	3.06568e-07	-	-
Unigene0005495	CAD1	7.49	7.38	7.13	1022.5	1058.13	967.77	7.1144	0	0	ko01100: Metabolic pathways; ko01110: Biosynthesis of secondary metabolites; ko00940: Phenylpropanoid biosynthesis	GO 0004024: alcohol dehydrogenase activity, zinc-dependent; GO 0004617: phosphoglycerate dehydrogenase activity; GO 0008270: zinc ion binding; GO 0008743: L-threonine 3-dehydrogenase activity; GO 0016491: oxidoreductase activity; GO 0016655: oxidoreductase activity, acting on NAD(P)H, quinone or similar compound as acceptor; GO 0018467: formaldehyde dehydrogenase activity; GO 0050607: mycothiol-d…
Unigene0005496	CAD	0.15	0	0	3.34	5.93	5.67	6.63807	1.86123e-11	4.22085e-10	ko01100: Metabolic pathways; ko01110: Biosynthesis of secondary metabolites; ko00940: Phenylpropanoid biosynthesis	GO 0004024: alcohol dehydrogenase activity, zinc-dependent; GO 0004617: phosphoglycerate dehydrogenase activity; GO 0008270: zinc ion binding; GO 0008743: L-threonine 3-dehydrogenase activity; GO 0016491: oxidoreductase activity; GO 0016655: oxidoreductase activity, acting on NAD(P)H, quinone or similar compound as acceptor; GO 0018467: formaldehyde dehydrogenase activity; GO 0050607: mycothiol-d…
Unigene0005497	CAD	5.88	6.75	5.36	620.38	679.6	670.54	6.77524	0	0	ko01100: Metabolic pathways; ko01110: Biosynthesis of secondary metabolites; ko00940: Phenylpropanoid biosynthesis	GO 0004024: alcohol dehydrogenase activity, zinc-dependent; GO 0004617: phosphoglycerate dehydrogenase activity; GO 0008270: zinc ion binding; GO 0008743: L-threonine 3-dehydrogenase activity; GO 0016491: oxidoreductase activity; GO 0016655: oxidoreductase activity, acting on NAD(P)H, quinone or similar compound as acceptor; GO 0018467: formaldehyde dehydrogenase activity; GO 0042910: xenobiotic …
Unigene0005498	-	0	0	0	2.21	2.82	5.06	11.7157	3.31658e-15	9.94326e-14	-	-
Unigene0005500	-	0	0.13	0	3.58	3.21	7.3	6.76002	5.71035e-13	1.46653e-11	-	-
Unigene0005503	TKPR1	3.54	3.64	3.1	7.28	7.48	8.32	1.1668	3.166e-12	7.65386e-11	-	GO 0003824: catalytic activity; GO 0003854: 3-beta-hydroxy-delta5-steroid dehydrogenase activity; GO 0016616: oxidoreductase activity, acting on the CH-OH group of donors, NAD or NADP as acceptor; GO 0016757: transferase activity, transferring glycosyl groups
Unigene0005505	WAK2	2.83	2.62	1.44	0.03	0.13	0.19	-4.29908	9.67997e-09	1.69549e-07	-	GO 0004672: protein kinase activity; GO 0004674: protein serine/threonine kinase activity; GO 0005509: calcium ion binding; GO 0005524: ATP binding; GO 0030247: polysaccharide binding
Unigene0005516	PCMP-E36	3.6	3.14	2.53	0.66	0.58	0.89	-2.12172	1.62188e-05	0.00018978	-	GO 0005515: protein binding; GO 0008270: zinc ion binding
Unigene0005520	-	2.5	3.45	3.85	0.08	0.64	0.75	-2.73697	0.00449429	0.0325694	-	-
Unigene0005522	At3g15140	0.37	0.39	0.09	2.21	1.51	3.23	3.03148	8.15002e-16	2.55774e-14	-	-
Unigene0005523	At2g26730	22.12	22.53	17.89	0.69	0.42	0.43	-5.34378	1.61384e-66	3.45679e-64	-	GO 0000166: nucleotide binding; GO 0003674: molecular function; GO 0003824: catalytic activity; GO 0004672: protein kinase activity; GO 0005488: binding; GO 0005515: protein binding; GO 0005524: ATP binding; GO 0008144: drug binding; GO 0016301: kinase activity; GO 0016740: transferase activity; GO 0016772: transferase activity, transferring phosphorus-containing groups; GO 0016773: phosphotransf…
Unigene0005524	-	0.35	0.53	0.59	6.94	7.54	7.6	3.90885	7.92769e-15	2.32666e-13	-	-
Unigene0005525	-	0	0.41	0	1.68	1.53	0.98	3.35325	0.0033301	0.0250576	-	-
Unigene0005527	-	0.93	0.99	1.15	0	0	0	-9.99906	0.00102034	0.00869749	-	-
Unigene0005544	ARF8	18	17.08	19.3	2.72	2.42	3.1	-2.72236	9.3234e-25	4.93791e-23	-	GO 0003677: DNA binding
Unigene0005546	-	10.33	11.49	10.22	1.42	1.31	1.04	-3.08724	4.97772e-07	7.13911e-06	-	-
Unigene0005547	-	3.35	2.32	2.15	0.21	0.06	0.54	-3.27117	0.00161042	0.0131166	-	-
Unigene0005548	TTL1	10.86	11.41	7.77	2.68	1.23	2.97	-2.1264	3.02952e-07	4.45698e-06	-	GO 0005515: protein binding; GO 0015036: disulfide oxidoreductase activity; GO 0042802: identical protein binding
Unigene0005561	VIL1	11.53	11.4	10.01	3.38	2.92	2.8	-1.8559	1.00606e-09	1.9381e-08	-	GO 0003674: molecular function; GO 0003676: nucleic acid binding; GO 0003677: DNA binding; GO 0005488: binding; GO 0005515: protein binding; GO 0043167: ion binding; GO 0043169: cation binding; GO 0046872: metal ion binding; GO 0097159: organic cyclic compound binding; GO 1901363: heterocyclic compound binding
Unigene0005582	-	0.76	0.76	0.82	6.36	6.6	8.36	3.18763	1.46001e-19	5.82039e-18	-	-
Unigene0005583	-	8.55	5.23	11.29	2.34	1.9	1.03	-2.25009	0.00352909	0.026352	-	-
Unigene0005587	TOM2B	1.68	2.1	1.62	0.18	0.31	0.57	-2.3489	0.00323616	0.0244408	-	-
Unigene0005590	-	0.59	0.33	0.1	1.94	1.59	2.15	2.47732	2.65303e-07	3.93267e-06	-	-
Unigene0005596	PDCB2	6.77	5.95	8.03	1	1.35	0.46	-2.88447	4.20536e-09	7.62793e-08	-	-
Unigene0005598	GDI1	5.56	4.82	4.07	0.32	0.9	0.29	-3.25845	9.40324e-07	1.3076e-05	-	GO 0003674: molecular function; GO 0005092: GDP-dissociation inhibitor activity; GO 0005094: Rho GDP-dissociation inhibitor activity; GO 0005096: GTPase activator activity; GO 0008047: enzyme activator activity; GO 0030234: enzyme regulator activity; GO 0030695: GTPase regulator activity; GO 0060589: nucleoside-triphosphatase regulator activity; GO 0098772: molecular function regulator
Unigene0005599	-	18.02	12.73	16.36	2.23	1.19	1.52	-3.25345	9.19108e-14	2.49135e-12	ko04141: Protein processing in endoplasmic reticulum	-
Unigene0005609	RPS9C	63.52	59.32	78.76	14.87	11.65	9.49	-2.48503	1.00233e-16	3.36393e-15	ko03010: Ribosome	GO 0003674: molecular function; GO 0003676: nucleic acid binding; GO 0003723: RNA binding; GO 0003735: structural constituent of ribosome; GO 0005198: structural molecule activity; GO 0005488: binding; GO 0019843: rRNA binding; GO 0097159: organic cyclic compound binding; GO 1901363: heterocyclic compound binding
Unigene0005610	-	51.28	50.2	47.51	9.82	11.94	9.95	-2.23221	4.93172e-20	2.03127e-18	-	-
Unigene0005612	-	0	0	0	2.13	2.14	3.6	11.3572	6.04414e-13	1.54836e-11	-	-
Unigene0005630	-	0	0.09	0	2.8	0.48	1.06	5.59163	0.000794303	0.00691506	-	-
Unigene0005638	-	7.43	8.09	4.36	15.16	13.1	22.32	1.34725	1.48324e-17	5.2401e-16	-	-
Unigene0005642	-	0.24	0.42	0.2	16.23	12.84	27.68	6.04414	8.47822e-39	7.92536e-37	-	-
Unigene0005661	At3g06240	17.71	18.54	24.35	10.45	7.21	6.1	-1.35078	0.00593551	0.0415966	-	GO 0005515: protein binding
Unigene0005666	MADS4	0	0	0	0.37	2.16	0.33	9.89684	3.0909e-05	0.000345653	-	GO 0000976: transcription regulatory region sequence-specific DNA binding; GO 0000977: RNA polymerase II regulatory region sequence-specific DNA binding; GO 0001012: RNA polymerase II regulatory region DNA binding; GO 0001067: regulatory region nucleic acid binding; GO 0003674: molecular function; GO 0003676: nucleic acid binding; GO 0003677: DNA binding; GO 0003690: double-stranded DNA binding; …
Unigene0005692	ROPGAP1	10.74	12.1	9.68	2.78	3.54	3.52	-1.7246	4.66845e-08	7.56718e-07	-	GO 0003674: molecular function; GO 0005096: GTPase activator activity; GO 0008047: enzyme activator activity; GO 0030234: enzyme regulator activity; GO 0030695: GTPase regulator activity; GO 0060589: nucleoside-triphosphatase regulator activity; GO 0098772: molecular function regulator
Unigene0005693	ROPGAP5	0.89	1.53	1.56	0	0.26	0	-3.93618	0.00425477	0.0310689	-	-
Unigene0005696	-	0.15	0.04	0	5.52	4.73	4.97	6.32383	1.89351e-29	1.24193e-27	-	-
Unigene0005704	CPN60-2	82.83	97.13	66.84	21.43	25.15	35	-1.59705	4.64164e-08	7.52506e-07	ko03018: RNA degradation	GO 0005515: protein binding; GO 0005524: ATP binding; GO 0016887: ATPase activity
Unigene0005705	-	53.34	58.12	51.13	20.77	17.94	22.13	-1.41815	3.01283e-07	4.43526e-06	-	-
Unigene0005706	-	25.4	23.93	25.96	9.87	6.89	7.75	-1.61909	3.03322e-05	0.000339864	-	GO 0003674: molecular function; GO 0003824: catalytic activity; GO 0008168: methyltransferase activity; GO 0008170: N-methyltransferase activity; GO 0008276: protein methyltransferase activity; GO 0008757: S-adenosylmethionine-dependent methyltransferase activity; GO 0016278: lysine N-methyltransferase activity; GO 0016279: protein-lysine N-methyltransferase activity; GO 0016740: transferase acti…
Unigene0005709	FRO6	0.07	0.09	0	0.48	0.64	1.28	3.90689	0.00104637	0.00889879	-	GO 0000293: ferric-chelate reductase activity; GO 0003674: molecular function; GO 0003824: catalytic activity; GO 0005488: binding; GO 0016491: oxidoreductase activity; GO 0016722: oxidoreductase activity, oxidizing metal ions; GO 0016723: oxidoreductase activity, oxidizing metal ions, NAD or NADP as acceptor; GO 0043167: ion binding; GO 0043169: cation binding; GO 0046872: metal ion binding
Unigene0005753	BGAL3	6.77	6.11	6.11	1.85	3.03	2.55	-1.35381	0.00313412	0.0237639	-	GO 0003674: molecular function; GO 0003677: DNA binding; GO 0003824: catalytic activity; GO 0004553: hydrolase activity, hydrolyzing O-glycosyl compounds; GO 0004565: beta-galactosidase activity; GO 0005488: binding; GO 0015925: galactosidase activity; GO 0016787: hydrolase activity; GO 0016798: hydrolase activity, acting on glycosyl bonds; GO 0030246: carbohydrate binding; GO 0030337: DNA polyme…
Unigene0005756	PHO1	11.71	16.72	7	1.56	1.57	3.86	-2.34161	5.25524e-06	6.60336e-05	ko01100: Metabolic pathways; ko01110: Biosynthesis of secondary metabolites; ko00500: Starch and sucrose metabolism	GO 0003674: molecular function; GO 0003824: catalytic activity; GO 0004645: phosphorylase activity; GO 0005488: binding; GO 0008144: drug binding; GO 0008184: glycogen phosphorylase activity; GO 0016740: transferase activity; GO 0016757: transferase activity, transferring glycosyl groups; GO 0016758: transferase activity, transferring hexosyl groups; GO 0019842: vitamin binding; GO 0030170: pyrid…
Unigene0005757	PHO1	5.85	7.19	2.53	0.28	0.61	1.23	-2.87663	1.79068e-05	0.00020818	ko01100: Metabolic pathways; ko01110: Biosynthesis of secondary metabolites; ko00500: Starch and sucrose metabolism	GO 0003674: molecular function; GO 0003824: catalytic activity; GO 0004645: phosphorylase activity; GO 0005488: binding; GO 0008144: drug binding; GO 0008184: glycogen phosphorylase activity; GO 0016740: transferase activity; GO 0016757: transferase activity, transferring glycosyl groups; GO 0016758: transferase activity, transferring hexosyl groups; GO 0019842: vitamin binding; GO 0030170: pyrid…
Unigene0005762	MD1	0.31	0.5	0	0.07	4.52	0.37	2.61435	0.00610972	0.0426764	ko01100: Metabolic pathways; ko01110: Biosynthesis of secondary metabolites; ko01200: Carbon metabolism; ko00270: Cysteine and methionine metabolism; ko00620: Pyruvate metabolism; ko00710: Carbon fixation in photosynthetic organisms; ko00630: Glyoxylate and dicarboxylate metabolism; ko00020: Citrate cycle (TCA cycle)	GO 0003674: molecular function; GO 0003824: catalytic activity; GO 0004459: L-lactate dehydrogenase activity; GO 0016491: oxidoreductase activity; GO 0016614: oxidoreductase activity, acting on CH-OH group of donors; GO 0016615: malate dehydrogenase activity; GO 0016616: oxidoreductase activity, acting on the CH-OH group of donors, NAD or NADP as acceptor; GO 0030060: L-malate dehydrogenase activ…
Unigene0005790	-	0	0	0	0.1	1.05	1.29	9.6677	0.000950987	0.00816007	-	-
Unigene0005826	VPS60-2	16.88	16.22	11.66	5.4	4.98	5.33	-1.51053	0.00138013	0.011416	ko04144: Endocytosis	-
Unigene0005832	-	0	0	0	0.36	1.23	1.36	9.94154	0.00499786	0.0357897	-	-
Unigene0005836	CYP716A17	27.47	27.96	24.17	3.74	3.42	4.01	-2.83314	7.90977e-28	4.82622e-26	-	GO 0003674: molecular function; GO 0003824: catalytic activity; GO 0004497: monooxygenase activity; GO 0005488: binding; GO 0005506: iron ion binding; GO 0016491: oxidoreductase activity; GO 0016705: oxidoreductase activity, acting on paired donors, with incorporation or reduction of molecular oxygen; GO 0020037: heme binding; GO 0043167: ion binding; GO 0043169: cation binding; GO 0046872: metal…
Unigene0005866	At2g27730	14.94	13.98	16.34	61.91	64.65	55.5	2.00811	4.52562e-52	6.55929e-50	-	GO 0042030: ATPase inhibitor activity
Unigene0005867	-	2.25	2.82	2.31	6.48	6.39	5.96	1.35134	2.83901e-13	7.45361e-12	-	-
Unigene0005870	POPTR_0012s05040g	6.97	5.87	6.26	2.05	1.6	2.07	-1.73949	0.000349891	0.00326046	-	GO 0000287: magnesium ion binding; GO 0003674: molecular function; GO 0003824: catalytic activity; GO 0004634: phosphopyruvate hydratase activity; GO 0005488: binding; GO 0016829: lyase activity; GO 0016835: carbon-oxygen lyase activity; GO 0016836: hydro-lyase activity; GO 0016853: isomerase activity; GO 0016854: racemase and epimerase activity; GO 0016855: racemase and epimerase activity, actin…
Unigene0005875	APC2	8.08	8.73	8.59	3.49	2.5	3.17	-1.47141	0.000735181	0.00644309	-	GO 0005509: calcium ion binding
Unigene0005877	NUDT2	14.73	12.28	10.91	4.27	3.93	4.29	-1.60219	0.000133014	0.00133508	-	GO 0000166: nucleotide binding; GO 0000210: NAD+ diphosphatase activity; GO 0003674: molecular function; GO 0003824: catalytic activity; GO 0004551: nucleotide diphosphatase activity; GO 0005488: binding; GO 0016462: pyrophosphatase activity; GO 0016787: hydrolase activity; GO 0016817: hydrolase activity, acting on acid anhydrides; GO 0016818: hydrolase activity, acting on acid anhydrides, in pho…
Unigene0005897	PIN3	15.61	11.54	14.94	2.15	1.37	0.87	-3.26118	2.21223e-10	4.51136e-09	-	-
Unigene0005905	At3g07870	7.23	5.53	6.46	2.43	2.41	1.99	-1.49265	0.00672016	0.0464123	-	GO 0005515: protein binding
Unigene0005916	At3g11320	77.65	83.47	74.23	32	29.74	33.1	-1.31124	5.20493e-06	6.54372e-05	-	-
Unigene0005917	At3g11320	6.16	3.97	5.37	0.67	1.28	0.42	-2.70931	1.94244e-05	0.000224488	-	-
Unigene0005918	-	0.67	0.52	0.36	1.12	2.7	2.14	1.94304	8.84781e-05	0.000918258	-	-
Unigene0005919	SKIP19	6.22	4.77	6.48	1.74	1.65	1.95	-1.70997	1.33931e-05	0.000159004	-	GO 0005515: protein binding
Unigene0005923	ASIL2	9.09	10.3	3.83	0.95	0.41	1.99	-2.79313	2.17089e-05	0.000248856	-	-
Unigene0005928	TSPO	27.92	23.94	39.46	404.62	404.96	281.6	3.57881	4.32616e-71	1.05726e-68	-	-
Unigene0005929	STR11	4.16	3.56	5.57	0.71	1.19	0.67	-2.3705	4.18917e-05	0.000458483	-	-
Unigene0005932	-	96.38	102.82	90.43	29.59	33.94	40.01	-1.48402	1.25335e-07	1.92658e-06	-	-
Unigene0005944	-	28.84	26.8	27.63	7.27	7.41	6.58	-1.96966	5.08329e-14	1.40736e-12	ko01100: Metabolic pathways; ko00510: N-Glycan biosynthesis	GO 0003830: beta-1,4-mannosylglycoprotein 4-beta-N-acetylglucosaminyltransferase activity
Unigene0005945	UXT3	13.09	14.82	7.53	3.59	3.53	5.81	-1.45466	0.000515169	0.00467129	-	GO 0003677: DNA binding
Unigene0005966	GRXC9	0	0	0	1.12	1.11	0.35	9.74819	0.00018614	0.00182564	-	GO 0015035: protein disulfide oxidoreductase activity; GO 0015036: disulfide oxidoreductase activity
Unigene0005978	NRT3.1	132.18	102.98	161.63	13.67	8.85	7.82	-3.70908	2.61591e-35	2.16946e-33	-	-
Unigene0005986	ASAT1	0	0.07	0	0.3	0.92	0.77	4.82927	0.000362874	0.00336915	-	-
Unigene0005992	MRS2-F	0.33	0.12	0.59	4.46	4.71	2.86	3.53198	6.66721e-14	1.82662e-12	-	GO 0046873: metal ion transmembrane transporter activity
Unigene0006018	HCF152	7.34	7.5	6.88	1.87	1.1	1.43	-2.30345	1.76139e-08	2.99897e-07	-	GO 0000166: nucleotide binding; GO 0003674: molecular function; GO 0003676: nucleic acid binding; GO 0003723: RNA binding; GO 0003729: mRNA binding; GO 0003824: catalytic activity; GO 0004518: nuclease activity; GO 0004519: endonuclease activity; GO 0005488: binding; GO 0016787: hydrolase activity; GO 0016788: hydrolase activity, acting on ester bonds; GO 0036094: small molecule binding; GO 00971…
Unigene0006021	EDD1	4.9	5.53	5.02	1.14	1.14	1.08	-2.20107	3.08114e-10	6.20346e-09	ko00970: Aminoacyl-tRNA biosynthesis	GO 0000166: nucleotide binding; GO 0003674: molecular function; GO 0003824: catalytic activity; GO 0004812: aminoacyl-tRNA ligase activity; GO 0004814: arginine-tRNA ligase activity; GO 0004820: glycine-tRNA ligase activity; GO 0005488: binding; GO 0005515: protein binding; GO 0005524: ATP binding; GO 0008144: drug binding; GO 0016874: ligase activity; GO 0016875: ligase activity, forming carbon-…
Unigene0006024	EDD1	0.71	1.64	0.33	0	0	0	-9.80305	0.00233261	0.0182517	ko00970: Aminoacyl-tRNA biosynthesis	GO 0000166: nucleotide binding; GO 0004820: glycine-tRNA ligase activity; GO 0005524: ATP binding
Unigene0006029	rps6	13.21	12.68	12.41	3.04	2.21	2.41	-2.32193	2.87332e-16	9.2968e-15	ko03010: Ribosome	GO 0003735: structural constituent of ribosome
Unigene0006039	SYP112	3.59	1.86	2.23	0.23	0.15	0.14	-3.88452	2.57857e-05	0.000291768	ko04130: SNARE interactions in vesicular transport	-
Unigene0006057	At1g72550	69.43	73.48	52.73	22.92	24.95	33.29	-1.26936	0.000134434	0.00134815	ko00970: Aminoacyl-tRNA biosynthesis	GO 0000049: tRNA binding; GO 0000166: nucleotide binding; GO 0000287: magnesium ion binding; GO 0003674: molecular function; GO 0003676: nucleic acid binding; GO 0003723: RNA binding; GO 0003824: catalytic activity; GO 0004812: aminoacyl-tRNA ligase activity; GO 0004826: phenylalanine-tRNA ligase activity; GO 0005488: binding; GO 0005524: ATP binding; GO 0008144: drug binding; GO 0016874: ligase …
Unigene0006064	SPD1	2.33	3.29	1.69	9.52	12.36	12.69	2.24158	5.05417e-30	3.4049e-28	-	GO 0000166: nucleotide binding; GO 0003674: molecular function; GO 0003676: nucleic acid binding; GO 0004386: helicase activity; GO 0005488: binding; GO 0005524: ATP binding; GO 0005525: GTP binding; GO 0008144: drug binding; GO 0009378: four-way junction helicase activity; GO 0016887: ATPase activity; GO 0017076: purine nucleotide binding; GO 0017111: nucleoside-triphosphatase activity; GO 00305…
Unigene0006089	-	0	0.17	0	1.11	0.84	1.47	4.33039	0.00301369	0.0229546	-	-
Unigene0006092	-	1.28	1.55	0.35	0.06	0.14	0.23	-2.88662	0.00682497	0.0470336	-	-
Unigene0006101	CERK1	1.73	2.13	3.11	0	0.49	0.46	-2.87516	0.00448047	0.0324795	ko04626: Plant-pathogen interaction	-
Unigene0006103	MCM7	5.03	5.66	3.63	0.32	0.08	0.36	-4.23589	5.80896e-16	1.83937e-14	ko03030: DNA replication	GO 0000166: nucleotide binding; GO 0003674: molecular function; GO 0003676: nucleic acid binding; GO 0003677: DNA binding; GO 0003678: DNA helicase activity; GO 0003682: chromatin binding; GO 0003688: DNA replication origin binding; GO 0003690: double-stranded DNA binding; GO 0003824: catalytic activity; GO 0004386: helicase activity; GO 0005488: binding; GO 0005524: ATP binding; GO 0008094: DNA-…
Unigene0006105	-	1.74	2.49	2.86	6.7	5.9	5.61	1.36087	4.75068e-05	0.000515761	-	-
Unigene0006107	-	0.33	0.6	0.32	13.2	12.06	23.74	5.29278	4.83953e-58	8.26589e-56	-	-
Unigene0006108	-	6.66	4.68	7.71	46.98	46.52	36.19	2.7672	1.59352e-48	2.05659e-46	-	-
Unigene0006111	SIGB	8.15	10.46	4.7	0.28	0.34	0.88	-3.95791	8.31408e-15	2.43616e-13	-	GO 0000988: transcription factor activity, protein binding; GO 0000990: transcription factor activity, core RNA polymerase binding; GO 0003674: molecular function; GO 0003676: nucleic acid binding; GO 0003677: DNA binding; GO 0003700: transcription factor activity, sequence-specific DNA binding; GO 0005488: binding; GO 0016987: sigma factor activity; GO 0097159: organic cyclic compound binding; G…
Unigene0006113	-	3.23	1.85	28.53	0.71	0.91	0.37	-4.07805	0.00500445	0.0358244	-	-
Unigene0006127	-	0	0	0	2.79	0.34	1.17	10.4852	0.000106955	0.00109384	-	-
Unigene0006128	ABR1	2.33	2.15	1.02	116.12	118.42	101.86	5.9346	1.38349e-191	1.95583e-188	-	GO 0003700: transcription factor activity, sequence-specific DNA binding
Unigene0006140	PCMP-H40	3.76	3.62	3.32	0.72	0.81	0.7	-2.2625	6.11456e-06	7.6175e-05	-	GO 0008270: zinc ion binding; GO 0030429: kynureninase activity
Unigene0006145	TE1	0	0	0	0.77	1.52	1.92	10.4546	4.75726e-10	9.42123e-09	-	GO 0003674: molecular function; GO 0003676: nucleic acid binding; GO 0003723: RNA binding; GO 0005488: binding; GO 0097159: organic cyclic compound binding; GO 1901363: heterocyclic compound binding
Unigene0006147	At2g16250	18.25	20.9	17.43	3.81	3.97	4.32	-2.22529	4.02136e-19	1.56578e-17	-	GO 0004672: protein kinase activity; GO 0005515: protein binding; GO 0005524: ATP binding
Unigene0006149	PHI-1	0.27	0.04	0	0.73	1.86	1.41	3.68966	8.69548e-06	0.00010607	-	-
Unigene0006153	OPT7	14.41	14.38	13.47	1.42	3.04	2.06	-2.69635	1.85651e-14	5.29797e-13	-	GO 0003674: molecular function; GO 0005215: transporter activity; GO 0015098: molybdate ion transmembrane transporter activity; GO 0015198: oligopeptide transporter activity; GO 0022857: transmembrane transporter activity; GO 0035673: oligopeptide transmembrane transporter activity; GO 0042887: amide transmembrane transporter activity; GO 1904680: peptide transmembrane transporter activity
Unigene0006157	-	0.48	0.62	1.36	1.99	4.7	3.56	2.05889	0.00116495	0.00980719	-	-
Unigene0006162	-	2.96	2.95	3.17	8.26	7.73	6.46	1.30595	8.05291e-13	2.0402e-11	ko04136: Autophagy - other eukaryotes	-
Unigene0006167	ABCF1	33.09	33.19	30.68	71.4	69.4	74.55	1.15122	2.93252e-35	2.42546e-33	-	GO 0003924: GTPase activity; GO 0005260: channel-conductance-controlling ATPase activity; GO 0005319: lipid transporter activity; GO 0005524: ATP binding; GO 0005525: GTP binding; GO 0008565: protein transporter activity; GO 0009381: excinuclease ABC activity; GO 0015220: choline transmembrane transporter activity; GO 0015221: lipopolysaccharide transmembrane transporter activity; GO 0015412: mol…
Unigene0006171	-	17.85	21.3	22.66	2.78	2.1	3.1	-2.95338	1.40984e-08	2.42467e-07	-	-
Unigene0006195	-	6.22	6.56	5.45	2.04	1.67	2.19	-1.62753	0.0019791	0.0157795	-	-
Unigene0006208	POT11	14.59	15.2	13.66	44.83	46.22	43.28	1.62835	1.35246e-46	1.63739e-44	-	GO 0003674: molecular function; GO 0005215: transporter activity; GO 0008324: cation transmembrane transporter activity; GO 0015075: ion transmembrane transporter activity; GO 0015077: monovalent inorganic cation transmembrane transporter activity; GO 0015079: potassium ion transmembrane transporter activity; GO 0015318: inorganic solute uptake transmembrane transporter activity; GO 0022857: tran…
Unigene0006209	-	0.7	0.64	0.42	1.06	0.88	2.05	1.18081	0.000912796	0.00785364	-	-
Unigene0006212	-	0	0	0	0.39	1.61	2.87	10.6647	2.04282e-08	3.44494e-07	-	-
Unigene0006217	RHM1	48.65	48.44	43.02	18.8	21.97	22.09	-1.15635	0.000693447	0.0061088	ko01100: Metabolic pathways; ko00520: Amino sugar and nucleotide sugar metabolism	GO 0003674: molecular function; GO 0003824: catalytic activity; GO 0003854: 3-beta-hydroxy-delta5-steroid dehydrogenase activity; GO 0003978: UDP-glucose 4-epimerase activity; GO 0008446: GDP-mannose 4,6-dehydratase activity; GO 0008460: dTDP-glucose 4,6-dehydratase activity; GO 0008712: ADP-glyceromanno-heptose 6-epimerase activity; GO 0008831: dTDP-4-dehydrorhamnose reductase activity; GO 00102…
Unigene0006221	At3g62310	11.93	14.13	7.99	4.31	4.27	5.17	-1.30822	0.0043754	0.0318208	ko03040: Spliceosome	GO 0000166: nucleotide binding; GO 0003674: molecular function; GO 0003676: nucleic acid binding; GO 0003677: DNA binding; GO 0003723: RNA binding; GO 0003724: RNA helicase activity; GO 0003729: mRNA binding; GO 0003824: catalytic activity; GO 0003924: GTPase activity; GO 0004004: ATP-dependent RNA helicase activity; GO 0004386: helicase activity; GO 0005048: signal sequence binding; GO 0005488: …
Unigene0006224	-	0.97	1.82	0.61	1.94	2.02	4.14	1.25239	2.50298e-05	0.000283879	-	GO 0003676: nucleic acid binding
Unigene0006231	At3g13860	5.51	6.89	4.05	0.49	0.64	1.3	-2.75906	2.18738e-07	3.27626e-06	ko03018: RNA degradation	GO 0000166: nucleotide binding; GO 0003674: molecular function; GO 0005488: binding; GO 0005515: protein binding; GO 0005524: ATP binding; GO 0008144: drug binding; GO 0016887: ATPase activity; GO 0017076: purine nucleotide binding; GO 0030554: adenyl nucleotide binding; GO 0032553: ribonucleotide binding; GO 0032555: purine ribonucleotide binding; GO 0032559: adenyl ribonucleotide binding; GO 00…
Unigene0006257	-	6.68	6.01	8.64	1.65	2.32	1.33	-2.00882	7.19665e-06	8.87055e-05	-	-
Unigene0006259	-	1.91	2.75	2.66	0.26	0.56	0.12	-2.96111	0.00307099	0.0233364	-	-
Unigene0006268	At5g06940	7.64	6.83	6.22	0.39	0.54	0.39	-3.97032	6.07863e-24	3.09798e-22	-	GO 0000166: nucleotide binding; GO 0003674: molecular function; GO 0003824: catalytic activity; GO 0004672: protein kinase activity; GO 0005488: binding; GO 0005515: protein binding; GO 0005524: ATP binding; GO 0008144: drug binding; GO 0016301: kinase activity; GO 0016740: transferase activity; GO 0016772: transferase activity, transferring phosphorus-containing groups; GO 0016773: phosphotransf…
Unigene0006270	PRPF8	2.26	0.23	0	0	0	0.03	-6.37504	0.00394235	0.0290694	-	GO 0017070: U6 snRNA binding; GO 0030623: U5 snRNA binding
Unigene0006274	IO	222.89	251.41	178.45	9.58	4.81	7.21	-4.91743	9.40318e-95	3.67684e-92	ko01100: Metabolic pathways; ko01110: Biosynthesis of secondary metabolites; ko00902: Monoterpenoid biosynthesis	GO 0005506: iron ion binding; GO 0016705: oxidoreductase activity, acting on paired donors, with incorporation or reduction of molecular oxygen; GO 0020037: heme binding
Unigene0006285	-	4.71	4.59	2.61	18.5	14.5	16.13	2.04443	2.69548e-16	8.73371e-15	-	-
Unigene0006289	At4g00950	4.63	4.68	2.55	0.4	0	0.44	-3.81957	6.81657e-06	8.43261e-05	-	GO 0003674: molecular function; GO 0003700: transcription factor activity, sequence-specific DNA binding
Unigene0006290	KIN7N	1.68	2.55	0.71	0	0.22	0.43	-2.926	0.00438705	0.0318929	-	GO 0000166: nucleotide binding; GO 0003674: molecular function; GO 0003774: motor activity; GO 0003777: microtubule motor activity; GO 0003824: catalytic activity; GO 0005488: binding; GO 0005515: protein binding; GO 0005524: ATP binding; GO 0008017: microtubule binding; GO 0008092: cytoskeletal protein binding; GO 0008144: drug binding; GO 0015631: tubulin binding; GO 0016462: pyrophosphatase ac…
Unigene0006297	BAM9	12.78	14.32	8.86	71.81	78.52	110.53	2.85881	4.53603e-82	1.41774e-79	-	GO 0003674: molecular function; GO 0003824: catalytic activity; GO 0004553: hydrolase activity, hydrolyzing O-glycosyl compounds; GO 0016160: amylase activity; GO 0016161: beta-amylase activity; GO 0016787: hydrolase activity; GO 0016798: hydrolase activity, acting on glycosyl bonds
Unigene0006299	-	0.57	0.95	1.02	0	0	0.09	-4.81876	0.00501858	0.0359073	-	-
Unigene0006309	-	2.14	1.54	1.61	1.82	6.99	6.16	1.50073	0.00687151	0.047294	-	-
Unigene0006314	-	7.76	6.32	6.85	2.6	1.51	2.08	-1.75756	0.00314379	0.0238254	-	-
Unigene0006317	-	9	9.44	9.53	29.48	26.5	23.92	1.51432	6.0346e-27	3.51852e-25	-	GO 0008236: serine-type peptidase activity; GO 0016787: hydrolase activity
Unigene0006321	At3g13560	13.49	18.18	14.93	0.72	1.23	1.47	-3.76826	3.3084e-27	1.95882e-25	ko01100: Metabolic pathways; ko00500: Starch and sucrose metabolism	GO 0004553: hydrolase activity, hydrolyzing O-glycosyl compounds
Unigene0006326	RIDA	11.08	10.93	10.09	1.76	1.17	1.19	-2.96186	1.25477e-20	5.36281e-19	-	GO 0019239: deaminase activity
Unigene0006330	-	40.48	45.21	44.89	89.15	96.03	86.11	1.0549	1.46946e-22	6.97822e-21	-	GO 0005515: protein binding
Unigene0006335	-	2.95	2.49	3.26	0	0	0	-11.5018	3.43378e-05	0.000381213	-	-
Unigene0006350	-	0	0	0	1.89	1.94	2.34	11.0061	2.10913e-10	4.30972e-09	-	-
Unigene0006370	BTS	8.4	9.59	7.43	30.88	33.71	41.05	2.05512	2.27632e-65	4.74312e-63	-	GO 0003674: molecular function; GO 0003824: catalytic activity; GO 0004842: ubiquitin-protein transferase activity; GO 0005488: binding; GO 0005506: iron ion binding; GO 0008270: zinc ion binding; GO 0016740: transferase activity; GO 0019787: ubiquitin-like protein transferase activity; GO 0043167: ion binding; GO 0043169: cation binding; GO 0046872: metal ion binding; GO 0046914: transition meta…
Unigene0006379	IGS1	0	0	0	2.18	0.53	0.2	9.92184	0.00323711	0.0244419	-	-
Unigene0006383	NAC091	19.9	21.76	16.85	37.57	39.22	46.1	1.07061	7.56153e-31	5.23609e-29	-	GO 0003677: DNA binding
Unigene0006390	XTH22	14.86	16.31	16.09	50.8	45.56	47.27	1.60367	3.16048e-45	3.64387e-43	-	GO 0003674: molecular function; GO 0003824: catalytic activity; GO 0004553: hydrolase activity, hydrolyzing O-glycosyl compounds; GO 0016740: transferase activity; GO 0016757: transferase activity, transferring glycosyl groups; GO 0016758: transferase activity, transferring hexosyl groups; GO 0016762: xyloglucan xyloglucosyl transferase activity; GO 0016787: hydrolase activity; GO 0016798: hydrol…
Unigene0006395	rplL	46.01	51.28	45.73	11.35	10.73	10.52	-2.13327	1.3264e-15	4.10382e-14	ko03010: Ribosome	GO 0003674: molecular function; GO 0003735: structural constituent of ribosome; GO 0005198: structural molecule activity
Unigene0006422	FAP2	2.21	1.49	1.65	4.32	3.56	4.18	1.17262	1.95652e-13	5.18559e-12	-	-
Unigene0006423	RH22	27.32	25.83	31.67	8.38	8.39	7.17	-1.82498	5.35053e-09	9.61213e-08	-	GO 0000166: nucleotide binding; GO 0003674: molecular function; GO 0003676: nucleic acid binding; GO 0003723: RNA binding; GO 0003724: RNA helicase activity; GO 0003824: catalytic activity; GO 0004003: ATP-dependent DNA helicase activity; GO 0004004: ATP-dependent RNA helicase activity; GO 0004386: helicase activity; GO 0005488: binding; GO 0005524: ATP binding; GO 0008026: ATP-dependent helicase…
Unigene0006428	-	0	0.06	0	0.46	1.34	0.41	5.20294	0.00250386	0.0194489	-	-
Unigene0006445	At4g17560	5.65	8.29	6.9	1.1	0.93	2.03	-2.3598	9.39487e-05	0.00097005	ko03010: Ribosome	GO 0003674: molecular function; GO 0003676: nucleic acid binding; GO 0003723: RNA binding; GO 0003735: structural constituent of ribosome; GO 0005198: structural molecule activity; GO 0005488: binding; GO 0019843: rRNA binding; GO 0097159: organic cyclic compound binding; GO 1901363: heterocyclic compound binding
Unigene0006453	-	0.32	0.21	0.43	1.18	1.2	0.58	1.62449	0.00335864	0.0252475	-	GO 0005524: ATP binding; GO 0016887: ATPase activity
Unigene0006455	MEE23	67.13	72.41	73.7	1119.13	1194.64	1184.69	4.03617	9.35634e-221	1.7546e-217	-	GO 0008891: glycolate oxidase activity; GO 0016491: oxidoreductase activity; GO 0050660: flavin adenine dinucleotide binding
Unigene0006466	-	3.03	1.36	0.35	5.52	3.76	12.1	2.1733	5.55901e-06	6.96032e-05	-	-
Unigene0006476	-	1.72	2.04	2.31	0.11	0.07	0.29	-3.69096	1.3121e-06	1.79338e-05	-	-
Unigene0006477	-	1.42	0.8	1.61	0	0.08	0	-5.5812	0.00287251	0.0220128	-	-
Unigene0006521	DEK1	12.07	12.8	11.76	3.88	3.71	4.21	-1.63424	1.26121e-10	2.64716e-09	-	GO 0003674: molecular function; GO 0003824: catalytic activity; GO 0004175: endopeptidase activity; GO 0004197: cysteine-type endopeptidase activity; GO 0004198: calcium-dependent cysteine-type endopeptidase activity; GO 0005198: structural molecule activity; GO 0005488: binding; GO 0005509: calcium ion binding; GO 0005515: protein binding; GO 0008092: cytoskeletal protein binding; GO 0008233: pe…
Unigene0006522	GID2	158.14	152.89	170.25	43.63	44.96	41.38	-1.8887	5.64622e-15	1.67149e-13	ko04075: Plant hormone signal transduction	GO 0005515: protein binding
Unigene0006532	UP3	41.9	39.75	45.44	4.02	4.39	4.98	-3.24662	2.46794e-32	1.81133e-30	-	-
Unigene0006550	-	0.35	0.51	0.52	2.1	1.43	1.9	1.97628	0.000857067	0.00741092	-	-
Unigene0006551	OMT1	65.09	65.11	75.25	10.37	9.65	5.79	-2.99279	2.89667e-22	1.3532e-20	ko01100: Metabolic pathways; ko01110: Biosynthesis of secondary metabolites; ko00940: Phenylpropanoid biosynthesis	GO 0008171: O-methyltransferase activity; GO 0046983: protein dimerization activity
Unigene0006552	-	0.53	0.54	0	2.83	2.47	3.51	3.04153	4.65879e-07	6.70367e-06	-	-
Unigene0006555	BEN1	14.74	12.91	13.09	2.32	3.35	1.74	-2.4589	3.03334e-08	5.0087e-07	-	GO 0003824: catalytic activity; GO 0003854: 3-beta-hydroxy-delta5-steroid dehydrogenase activity; GO 0003978: UDP-glucose 4-epimerase activity; GO 0008712: ADP-glyceromanno-heptose 6-epimerase activity; GO 0016616: oxidoreductase activity, acting on the CH-OH group of donors, NAD or NADP as acceptor; GO 0016655: oxidoreductase activity, acting on NAD(P)H, quinone or similar compound as acceptor; …
Unigene0006569	At2g20490	14.3	10.73	19.6	4.16	4.72	3.56	-1.84303	0.0033293	0.0250536	ko03008: Ribosome biogenesis in eukaryotes	GO 0003674: molecular function; GO 0003676: nucleic acid binding; GO 0003723: RNA binding; GO 0005488: binding; GO 0019843: rRNA binding; GO 0030515: snoRNA binding; GO 0034513: box H/ACA snoRNA binding; GO 0070034: telomerase RNA binding; GO 0097159: organic cyclic compound binding; GO 1901363: heterocyclic compound binding
Unigene0006573	-	0.08	0.05	0.07	0.64	1.23	0.65	3.65535	0.00151355	0.0124134	-	-
Unigene0006578	LHCB7	0.52	0.62	1.29	1.54	2.24	1.83	1.20704	0.0013607	0.0112725	ko01100: Metabolic pathways; ko00196: Photosynthesis - antenna proteins	GO 0003674: molecular function; GO 0005488: binding; GO 0016168: chlorophyll binding; GO 0031409: pigment binding; GO 0043167: ion binding; GO 0043168: anion binding; GO 0043169: cation binding; GO 0046872: metal ion binding; GO 0046906: tetrapyrrole binding; GO 0048037: cofactor binding; GO 0097159: organic cyclic compound binding; GO 1901363: heterocyclic compound binding
Unigene0006580	-	0	0.11	0	0.32	0.76	1.27	4.41709	0.00287719	0.0220413	-	-
Unigene0006584	-	0.11	0	0	0.64	0.36	1	4.18442	0.000742326	0.00649888	-	-
Unigene0006586	PAS1	30.36	35.18	20.17	7.1	6.1	10.98	-1.82565	1.9528e-07	2.94073e-06	-	GO 0003674: molecular function; GO 0003755: peptidyl-prolyl cis-trans isomerase activity; GO 0003824: catalytic activity; GO 0005198: structural molecule activity; GO 0005488: binding; GO 0005515: protein binding; GO 0005527: macrolide binding; GO 0005528: FK506 binding; GO 0008144: drug binding; GO 0016853: isomerase activity; GO 0016859: cis-trans isomerase activity; GO 0097159: organic cyclic …
Unigene0006594	PTAC2	2.59	3.92	2.24	0.45	0.74	0.61	-2.28129	3.00515e-05	0.000336924	-	GO 0003674: molecular function; GO 0003676: nucleic acid binding; GO 0003723: RNA binding; GO 0003824: catalytic activity; GO 0004518: nuclease activity; GO 0004519: endonuclease activity; GO 0005488: binding; GO 0016787: hydrolase activity; GO 0016788: hydrolase activity, acting on ester bonds; GO 0097159: organic cyclic compound binding; GO 1901363: heterocyclic compound binding
Unigene0006604	-	0	0	0	1.15	1.41	0.23	9.86109	2.07999e-05	0.000239212	-	-
Unigene0006619	Os11g0586001	3.27	4.09	3.64	9.07	9.89	9.73	1.38304	8.96953e-22	4.08227e-20	-	GO 0003674: molecular function; GO 0003824: catalytic activity; GO 0004721: phosphoprotein phosphatase activity; GO 0004722: protein serine/threonine phosphatase activity; GO 0005488: binding; GO 0005524: ATP binding; GO 0016787: hydrolase activity; GO 0016788: hydrolase activity, acting on ester bonds; GO 0016791: phosphatase activity; GO 0042578: phosphoric ester hydrolase activity; GO 0043167:…
Unigene0006620	TOL2	7.19	8.77	7.76	18.23	16.77	17.2	1.13795	1.49664e-21	6.73157e-20	-	-
Unigene0006638	-	0	0.23	0	3.06	0.65	1.12	4.39232	8.92902e-05	0.000925536	-	-
Unigene0006639	-	0	0	0	1.26	1.07	0.99	10.112	0.000971028	0.0083134	-	-
Unigene0006644	-	14.99	20.29	8.76	5.49	3.05	5.84	-1.61475	0.00322747	0.0243851	-	GO 0043531: ADP binding
Unigene0006647	At5g63020	2.05	1.85	1.2	3.52	3.61	4.18	1.14903	1.4687e-10	3.05267e-09	-	GO 0043531: ADP binding
Unigene0006653	ISPG	33.98	35.22	29.17	8.62	9.63	9.43	-1.82937	1.54462e-12	3.83402e-11	ko01100: Metabolic pathways; ko01110: Biosynthesis of secondary metabolites; ko00900: Terpenoid backbone biosynthesis	GO 0046429: 4-hydroxy-3-methylbut-2-en-1-yl diphosphate synthase activity
Unigene0006673	At1g17350	7.6	8.76	9.39	3.09	2.55	2.06	-1.74164	0.000708116	0.00622727	-	-
Unigene0006675	RPA1A	3.19	4.28	2.81	9.71	8.2	8.72	1.37321	3.7391e-20	1.55469e-18	-	GO 0003674: molecular function; GO 0003676: nucleic acid binding; GO 0003677: DNA binding; GO 0005488: binding; GO 0043167: ion binding; GO 0043169: cation binding; GO 0046872: metal ion binding; GO 0097159: organic cyclic compound binding; GO 1901363: heterocyclic compound binding
Unigene0006683	-	2.13	1.73	2.2	0.28	0.2	0.23	-3.09343	0.000123034	0.00124456	-	-
Unigene0006692	-	8.82	8.75	6.24	1.08	1.59	1.7	-2.44586	2.29687e-09	4.27853e-08	-	GO 0003674: molecular function; GO 0003676: nucleic acid binding; GO 0003677: DNA binding; GO 0003690: double-stranded DNA binding; GO 0003691: double-stranded telomeric DNA binding; GO 0005488: binding; GO 0042162: telomeric DNA binding; GO 0043565: sequence-specific DNA binding; GO 0097159: organic cyclic compound binding; GO 1901363: heterocyclic compound binding
Unigene0006693	-	29.34	28.82	26.71	4.55	3.9	3.11	-2.87611	7.86008e-25	4.17252e-23	-	GO 0008168: methyltransferase activity; GO 0008171: O-methyltransferase activity; GO 0008689: 3-demethylubiquinone-9 3-O-methyltransferase activity; GO 0008757: S-adenosylmethionine-dependent methyltransferase activity
Unigene0006699	RH15	8.45	10.15	7.62	2.9	2.02	2.43	-1.83485	1.811e-08	3.07602e-07	ko03040: Spliceosome; ko03013: RNA transport; ko03015: mRNA surveillance pathway	GO 0000166: nucleotide binding; GO 0003674: molecular function; GO 0003676: nucleic acid binding; GO 0003677: DNA binding; GO 0003690: double-stranded DNA binding; GO 0003723: RNA binding; GO 0003724: RNA helicase activity; GO 0003824: catalytic activity; GO 0004003: ATP-dependent DNA helicase activity; GO 0004004: ATP-dependent RNA helicase activity; GO 0004386: helicase activity; GO 0005488: bi…
Unigene0006705	At3g06240	5.98	7.23	5.91	1.13	2.62	2.3	-1.66008	0.00179875	0.0144785	-	GO 0005515: protein binding
Unigene0006729	NAC104	0	0.05	0	1.51	0.68	1.39	6.16189	4.68693e-05	0.000509562	-	GO 0003674: molecular function; GO 0003676: nucleic acid binding; GO 0003677: DNA binding; GO 0003700: transcription factor activity, sequence-specific DNA binding; GO 0005488: binding; GO 0097159: organic cyclic compound binding; GO 1901363: heterocyclic compound binding
Unigene0006731	At5g03795	1.41	1.83	1.19	10.3	10.44	14.39	2.98732	1.15227e-71	2.83866e-69	-	GO 0003674: molecular function; GO 0003824: catalytic activity; GO 0016740: transferase activity; GO 0016757: transferase activity, transferring glycosyl groups
Unigene0006734	-	0	0	0	0.51	1.2	0.48	9.51175	0.00334853	0.0251777	-	-
Unigene0006739	-	0	0	0	0.73	0.12	1.05	9.30682	0.000495193	0.00450215	-	-
Unigene0006741	-	1.06	1.25	0.81	0	0	0.2	-3.96347	0.00651509	0.0451283	-	-
Unigene0006746	LBD4	5.65	7.81	7.69	0.36	0.51	0.37	-4.09225	6.18334e-12	1.45726e-10	-	-
Unigene0006765	-	0	0.5	0.78	4.27	5.27	5	3.50581	8.86225e-11	1.89252e-09	-	-
Unigene0006770	-	0	0	0	0.95	0.18	0.66	9.22078	0.00448617	0.0325183	-	-
Unigene0006777	BASS2	10.04	8.87	8.43	0.88	0.55	0.74	-3.65525	1.18221e-20	5.0574e-19	-	GO 0003674: molecular function; GO 0005215: transporter activity; GO 0005342: organic acid transmembrane transporter activity; GO 0008028: monocarboxylic acid transmembrane transporter activity; GO 0008508: bile acid sodium symporter activity; GO 0008509: anion transmembrane transporter activity; GO 0008514: organic anion transmembrane transporter activity; GO 0015075: ion transmembrane transport…
Unigene0006781	UGGT	13.17	13.21	9.76	0.71	0.78	1.2	-3.74792	1.26817e-43	1.3956e-41	ko04141: Protein processing in endoplasmic reticulum	GO 0003674: molecular function; GO 0003824: catalytic activity; GO 0003980: UDP-glucose glycoprotein glucosyltransferase activity; GO 0005488: binding; GO 0005515: protein binding; GO 0008194: UDP-glycosyltransferase activity; GO 0016740: transferase activity; GO 0016757: transferase activity, transferring glycosyl groups; GO 0016758: transferase activity, transferring hexosyl groups; GO 0035251:…
Unigene0006793	RHA2A	3.81	3.39	4.48	0.68	1.16	1.08	-2	0.00462157	0.0333838	-	GO 0003674: molecular function; GO 0003824: catalytic activity; GO 0004842: ubiquitin-protein transferase activity; GO 0005488: binding; GO 0008270: zinc ion binding; GO 0016740: transferase activity; GO 0019787: ubiquitin-like protein transferase activity; GO 0043167: ion binding; GO 0043169: cation binding; GO 0046872: metal ion binding; GO 0061630: ubiquitin protein ligase activity; GO 0061659…
Unigene0006798	ICR4	23.58	29.98	12.77	1.8	1.92	5.54	-2.84058	1.7165e-09	3.23348e-08	-	GO 0005524: ATP binding
Unigene0006807	sll0005	9.44	9.27	8.24	1.7	1.64	2.07	-2.31658	3.3321e-14	9.35207e-13	-	GO 0000166: nucleotide binding; GO 0003674: molecular function; GO 0003723: RNA binding; GO 0003824: catalytic activity; GO 0004672: protein kinase activity; GO 0005488: binding; GO 0005524: ATP binding; GO 0008144: drug binding; GO 0016301: kinase activity; GO 0016709: oxidoreductase activity, acting on paired donors, with incorporation or reduction of molecular oxygen, NAD(P)H as one donor, and…
Unigene0006811	CCT2	74	69.25	83.73	21.86	17.21	14.47	-2.08388	6.89408e-13	1.75679e-11	-	GO 0000166: nucleotide binding; GO 0003674: molecular function; GO 0005488: binding; GO 0005515: protein binding; GO 0005524: ATP binding; GO 0008144: drug binding; GO 0016887: ATPase activity; GO 0017076: purine nucleotide binding; GO 0019899: enzyme binding; GO 0030554: adenyl nucleotide binding; GO 0031625: ubiquitin protein ligase binding; GO 0032553: ribonucleotide binding; GO 0032555: purin…
Unigene0006818	-	33.53	30.79	37.81	9.34	7.83	6.18	-2.12891	1.11747e-11	2.58132e-10	-	GO 0004747: ribokinase activity; GO 0008662: 1-phosphofructokinase activity; GO 0016773: phosphotransferase activity, alcohol group as acceptor; GO 0047590: 5-dehydro-2-deoxygluconokinase activity
Unigene0006820	IF3-1	8.04	8.29	3.3	0.85	0.66	1.28	-2.81472	2.30865e-07	3.44666e-06	-	GO 0003674: molecular function; GO 0003676: nucleic acid binding; GO 0003723: RNA binding; GO 0003743: translation initiation factor activity; GO 0005488: binding; GO 0008135: translation factor activity, RNA binding; GO 0043021: ribonucleoprotein complex binding; GO 0043022: ribosome binding; GO 0044877: macromolecular complex binding; GO 0097159: organic cyclic compound binding; GO 1901363: het…
Unigene0006824	At2g02240	21.43	19.93	20.08	46.38	45.02	44.28	1.14296	5.29366e-25	2.82811e-23	-	-
Unigene0006830	DTX40	14.75	13.67	16.65	5.66	4.92	4.9	-1.54176	6.31484e-05	0.000672388	-	GO 0003674: molecular function; GO 0005215: transporter activity; GO 0015238: drug transmembrane transporter activity; GO 0015291: secondary active transmembrane transporter activity; GO 0015297: antiporter activity; GO 0022804: active transmembrane transporter activity; GO 0022857: transmembrane transporter activity; GO 0042910: xenobiotic transporter activity
Unigene0006845	-	0.81	1.28	0.2	1.23	1.04	5.81	1.81901	0.00702203	0.0482144	-	-
Unigene0006854	CP31A	40.1	36.75	46.61	3.57	3.83	3.35	-3.52164	9.01646e-35	7.31911e-33	-	GO 0003676: nucleic acid binding
Unigene0006858	HAG3	28.05	25.94	25.57	12.8	11.27	10.78	-1.19088	0.0029966	0.0228512	-	GO 0000993: RNA polymerase II core binding; GO 0001098: basal transcription machinery binding; GO 0001099: basal RNA polymerase II transcription machinery binding; GO 0003674: molecular function; GO 0003824: catalytic activity; GO 0004402: histone acetyltransferase activity; GO 0005488: binding; GO 0005515: protein binding; GO 0008080: N-acetyltransferase activity; GO 0008607: phosphorylase kinas…
Unigene0006867	HIPL1	41.4	45.43	43.5	7.43	7.52	8.33	-2.48501	2.11781e-28	1.32295e-26	-	-
Unigene0006884	-	0	0.06	0	1.15	1.13	0.33	5.44294	0.000787056	0.00685782	-	-
Unigene0006889	-	2.3	1.97	0.48	0	0.14	0.14	-4.08443	0.00128645	0.0107251	-	-
Unigene0006893	CYC1-2	107.14	94.32	111.72	49.84	46.84	43.47	-1.16002	0.00239523	0.0186951	ko01100: Metabolic pathways; ko00190: Oxidative phosphorylation	GO 0003674: molecular function; GO 0003824: catalytic activity; GO 0005488: binding; GO 0009055: electron carrier activity; GO 0016491: oxidoreductase activity; GO 0020037: heme binding; GO 0043167: ion binding; GO 0043169: cation binding; GO 0046872: metal ion binding; GO 0046906: tetrapyrrole binding; GO 0048037: cofactor binding; GO 0097159: organic cyclic compound binding; GO 1901363: heteroc…
Unigene0006894	CYC1-2	75.64	61.91	86	26.4	25.68	20.4	-1.62494	1.69821e-06	2.28643e-05	ko01100: Metabolic pathways; ko00190: Oxidative phosphorylation	GO 0003674: molecular function; GO 0003824: catalytic activity; GO 0005488: binding; GO 0009055: electron carrier activity; GO 0016491: oxidoreductase activity; GO 0020037: heme binding; GO 0043167: ion binding; GO 0043169: cation binding; GO 0046872: metal ion binding; GO 0046906: tetrapyrrole binding; GO 0048037: cofactor binding; GO 0097159: organic cyclic compound binding; GO 1901363: heteroc…
Unigene0006899	-	0	0.15	0	1.34	0.95	0.63	4.28293	0.00392129	0.0289304	-	-
Unigene0006947	-	7.88	7.7	7.05	0.37	0.43	0.34	-4.31113	1.1232e-36	9.7738e-35	-	-
Unigene0006958	At4g27595	9.35	12.29	3.04	0.38	0.58	0.97	-3.67667	5.24529e-13	1.35049e-11	-	GO 0005524: ATP binding
Unigene0006966	-	2.38	1.88	2.3	27.2	27.99	23.48	3.58405	3.72188e-102	1.71861e-99	-	-
Unigene0006967	-	3.43	1.93	2.4	17.73	20.46	12.75	2.71467	1.06628e-15	3.3135e-14	-	-
Unigene0006969	-	0	1.65	0.4	2.74	3.11	3.63	2.20926	0.00323983	0.0244584	-	-
Unigene0006980	4CL2	42.17	48.56	33.37	10.56	9.78	11.78	-1.94996	1.53986e-13	4.10496e-12	ko01100: Metabolic pathways; ko01110: Biosynthesis of secondary metabolites; ko00940: Phenylpropanoid biosynthesis; ko00130: Ubiquinone and other terpenoid-quinone biosynthesis	GO 0003987: acetate-CoA ligase activity; GO 0004043: L-aminoadipate-semialdehyde dehydrogenase activity; GO 0008668: (2,3-dihydroxybenzoyl)adenylate synthase activity; GO 0008756: o-succinylbenzoate-CoA ligase activity; GO 0030729: acetoacetate-CoA ligase activity; GO 0047473: D-alanine-poly(phosphoribitol) ligase activity; GO 0050218: propionate-CoA ligase activity
Unigene0006983	-	0	0	0	0.12	1.35	1.23	9.81378	0.00134237	0.0111347	-	-
Unigene0006993	GATA	3.2	3.2	2.42	1.2	0.66	1.17	-1.54146	0.00720134	0.0492561	ko01100: Metabolic pathways; ko00970: Aminoacyl-tRNA biosynthesis	GO 0000166: nucleotide binding; GO 0003674: molecular function; GO 0003824: catalytic activity; GO 0004039: allophanate hydrolase activity; GO 0004040: amidase activity; GO 0005488: binding; GO 0005524: ATP binding; GO 0008144: drug binding; GO 0016787: hydrolase activity; GO 0016810: hydrolase activity, acting on carbon-nitrogen (but not peptide) bonds; GO 0016811: hydrolase activity, acting on …
Unigene0006999	CYP75B137	19.27	20.41	18.14	1.97	2.38	2.46	-3.08584	4.61204e-30	3.11389e-28	-	GO 0003674: molecular function; GO 0003824: catalytic activity; GO 0004497: monooxygenase activity; GO 0005488: binding; GO 0005506: iron ion binding; GO 0016491: oxidoreductase activity; GO 0016705: oxidoreductase activity, acting on paired donors, with incorporation or reduction of molecular oxygen; GO 0016709: oxidoreductase activity, acting on paired donors, with incorporation or reduction of…
Unigene0007000	CYP71AU50	1.01	1.09	1.42	0	0.16	0	-4.45943	0.00513226	0.0365867	-	GO 0005506: iron ion binding; GO 0016705: oxidoreductase activity, acting on paired donors, with incorporation or reduction of molecular oxygen; GO 0020037: heme binding
Unigene0007017	PUMP3	5.5	4.07	6.31	1.47	1.29	0.55	-2.26231	0.000663244	0.00586748	-	GO 0003674: molecular function; GO 0005215: transporter activity; GO 0022857: transmembrane transporter activity
Unigene0007050	BGLU40	57.29	72.87	51.84	10.16	9.3	11.21	-2.56904	3.81225e-26	2.15044e-24	ko01100: Metabolic pathways; ko01110: Biosynthesis of secondary metabolites; ko00500: Starch and sucrose metabolism; ko00940: Phenylpropanoid biosynthesis; ko00460: Cyanoamino acid metabolism	GO 0004553: hydrolase activity, hydrolyzing O-glycosyl compounds; GO 0004565: beta-galactosidase activity
Unigene0007051	BGLU34	30.44	31.61	16.51	3.93	2.69	4.81	-2.78097	1.48713e-10	3.08889e-09	ko01100: Metabolic pathways; ko01110: Biosynthesis of secondary metabolites; ko00500: Starch and sucrose metabolism; ko00940: Phenylpropanoid biosynthesis; ko00460: Cyanoamino acid metabolism	GO 0003674: molecular function; GO 0003824: catalytic activity; GO 0004553: hydrolase activity, hydrolyzing O-glycosyl compounds; GO 0004565: beta-galactosidase activity; GO 0005198: structural molecule activity; GO 0008422: beta-glucosidase activity; GO 0015926: glucosidase activity; GO 0016787: hydrolase activity; GO 0016798: hydrolase activity, acting on glycosyl bonds
Unigene0007067	R1B-12	15.27	15.52	11.31	2.29	1.43	2.44	-2.77282	3.457e-22	1.60843e-20	-	GO 0043531: ADP binding
Unigene0007072	-	89.83	82.73	99.31	429.49	442	411.99	2.23907	9.09131e-65	1.88153e-62	-	-
Unigene0007088	ctps	1.91	2.22	1.42	3.82	3.71	5.89	1.27382	1.4391e-16	4.77226e-15	ko01100: Metabolic pathways; ko00240: Pyrimidine metabolism	GO 0003676: nucleic acid binding; GO 0003883: CTP synthase activity; GO 0003922: GMP synthase (glutamine-hydrolyzing) activity; GO 0004088: carbamoyl-phosphate synthase (glutamine-hydrolyzing) activity; GO 0004523: RNA-DNA hybrid ribonuclease activity
Unigene0007094	-	0	0	0	0.2	0.95	1.21	9.61961	0.000816697	0.00709457	-	-
Unigene0007102	FEI1	22.45	24.28	19.33	7.3	5.93	6.3	-1.75809	1.28852e-09	2.45648e-08	-	GO 0004672: protein kinase activity; GO 0005515: protein binding; GO 0005524: ATP binding
Unigene0007111	OFP13	0.61	0.22	0.75	1.9	1.78	2.14	1.88109	0.000385553	0.00356567	-	-
Unigene0007117	PM19L	0.07	0.1	0.19	21.29	24.44	16.38	7.43068	1.01394e-34	8.19444e-33	-	-
Unigene0007122	BHLH128	1.25	1.68	1.55	0.14	0	0.14	-4	0.000347118	0.00323726	-	GO 0046983: protein dimerization activity
Unigene0007131	At4g36180	0.94	2	1.16	0	0	0	-10.4164	0.000195148	0.00190727	-	GO 0004672: protein kinase activity; GO 0005515: protein binding; GO 0005524: ATP binding
Unigene0007132	At4g36180	1.08	1.14	1.98	0	0	0.04	-6.71425	1.38954e-06	1.89191e-05	-	GO 0000166: nucleotide binding; GO 0003674: molecular function; GO 0003824: catalytic activity; GO 0004672: protein kinase activity; GO 0004674: protein serine/threonine kinase activity; GO 0005488: binding; GO 0005515: protein binding; GO 0005524: ATP binding; GO 0008144: drug binding; GO 0016301: kinase activity; GO 0016740: transferase activity; GO 0016772: transferase activity, transferring p…
Unigene0007141	UBP12	12.53	10.62	11.41	1.29	1.36	1.11	-3.2003	1.06082e-15	3.29878e-14	-	GO 0005515: protein binding
Unigene0007151	OPT2	6.15	5.82	5.54	1.61	1.59	1.91	-1.77678	4.13639e-05	0.000453247	-	GO 0003674: molecular function; GO 0005215: transporter activity; GO 0015198: oligopeptide transporter activity; GO 0022857: transmembrane transporter activity; GO 0035673: oligopeptide transmembrane transporter activity; GO 0042887: amide transmembrane transporter activity; GO 1904680: peptide transmembrane transporter activity
Unigene0007152	MINE1	4.27	4.76	6.24	1.35	0.95	0.95	-2.23219	4.99757e-07	7.16534e-06	-	GO 0003674: molecular function; GO 0005488: binding; GO 0005515: protein binding; GO 0019899: enzyme binding; GO 0042802: identical protein binding; GO 0051117: ATPase binding
Unigene0007165	-	11.29	11.52	10.01	3.9	3.78	3.57	-1.54465	2.08604e-06	2.77363e-05	-	GO 0000166: nucleotide binding; GO 0003674: molecular function; GO 0003824: catalytic activity; GO 0004672: protein kinase activity; GO 0004674: protein serine/threonine kinase activity; GO 0004709: MAP kinase kinase kinase activity; GO 0005488: binding; GO 0005524: ATP binding; GO 0008144: drug binding; GO 0016301: kinase activity; GO 0016740: transferase activity; GO 0016772: transferase activi…
Unigene0007166	AGO16	4.67	5.7	5.34	0.68	0.68	1.33	-2.54601	2.56666e-09	4.76081e-08	-	GO 0003674: molecular function; GO 0003676: nucleic acid binding; GO 0003723: RNA binding; GO 0005488: binding; GO 0005515: protein binding; GO 0035197: siRNA binding; GO 0097159: organic cyclic compound binding; GO 1901363: heterocyclic compound binding
Unigene0007174	SAMC2	6.19	5.08	6.23	0.89	1.12	1.39	-2.36375	1.21105e-06	1.66169e-05	-	-
Unigene0007181	-	4.97	4.5	2.49	0.66	1.06	1.37	-1.95254	0.000614509	0.00547715	-	GO 0003677: DNA binding
Unigene0007186	-	3.48	3.66	4.65	0.54	0.46	0.27	-3.21466	1.07391e-07	1.66551e-06	ko01100: Metabolic pathways; ko01110: Biosynthesis of secondary metabolites; ko00860: Porphyrin and chlorophyll metabolism	-
Unigene0007196	TIM17-1	3.79	3.92	4.8	18.16	14.46	13.28	1.87541	3.0686e-27	1.82389e-25	-	-
Unigene0007197	At5g01610	0.36	0	0	1.99	0.18	1.25	3.24793	0.00236431	0.0184789	-	-
Unigene0007207	-	7.36	7.51	8.5	1.94	1.22	1.44	-2.34495	1.89646e-10	3.88985e-09	-	-
Unigene0007208	UBA2B	7.64	7.11	5.73	2.47	2.43	2.42	-1.4843	0.00178398	0.0143698	ko03040: Spliceosome	GO 0003674: molecular function; GO 0003676: nucleic acid binding; GO 0003690: double-stranded DNA binding; GO 0003723: RNA binding; GO 0003729: mRNA binding; GO 0003730: mRNA 3'-UTR binding; GO 0005488: binding; GO 0097159: organic cyclic compound binding; GO 1901363: heterocyclic compound binding
Unigene0007233	-	0	0	0	1.73	1.25	3.26	11.0224	2.90488e-06	3.78141e-05	-	GO 0003956: NAD(P)+-protein-arginine ADP-ribosyltransferase activity
Unigene0007253	ROPGAP1	7.13	8.14	6.32	0.4	0.39	0.8	-3.76326	1.70494e-17	5.99337e-16	-	GO 0003674: molecular function; GO 0005096: GTPase activator activity; GO 0008047: enzyme activator activity; GO 0030234: enzyme regulator activity; GO 0030695: GTPase regulator activity; GO 0060589: nucleoside-triphosphatase regulator activity; GO 0098772: molecular function regulator
Unigene0007258	At1g09160	8.77	8.5	9.42	1.51	0.84	0.93	-3.02453	7.82038e-14	2.12797e-12	-	GO 0003674: molecular function; GO 0003824: catalytic activity; GO 0004721: phosphoprotein phosphatase activity; GO 0004722: protein serine/threonine phosphatase activity; GO 0005488: binding; GO 0016787: hydrolase activity; GO 0016788: hydrolase activity, acting on ester bonds; GO 0016791: phosphatase activity; GO 0042578: phosphoric ester hydrolase activity; GO 0043167: ion binding; GO 0043169:…
Unigene0007260	At1g09160	41.61	37.64	43.73	7.31	6.35	6.32	-2.6218	2.36069e-23	1.17829e-21	-	GO 0016791: phosphatase activity
Unigene0007272	LKHA4	45.74	44.72	36.77	9.25	10.62	11.09	-2.03896	1.59564e-16	5.26665e-15	ko01100: Metabolic pathways; ko00590: Arachidonic acid metabolism	GO 0003674: molecular function; GO 0003824: catalytic activity; GO 0004177: aminopeptidase activity; GO 0004301: epoxide hydrolase activity; GO 0004463: leukotriene-A4 hydrolase activity; GO 0005488: binding; GO 0008233: peptidase activity; GO 0008235: metalloexopeptidase activity; GO 0008237: metallopeptidase activity; GO 0008238: exopeptidase activity; GO 0008270: zinc ion binding; GO 0016787: …
Unigene0007298	AOX1	417.62	383.33	458.22	188.34	177.13	156.6	-1.27016	0.000147174	0.00146854	-	GO 0003674: molecular function; GO 0003824: catalytic activity; GO 0004497: monooxygenase activity; GO 0005488: binding; GO 0009916: alternative oxidase activity; GO 0016491: oxidoreductase activity; GO 0016679: oxidoreductase activity, acting on diphenols and related substances as donors; GO 0016682: oxidoreductase activity, acting on diphenols and related substances as donors, oxygen as accepto…
Unigene0007305	HMGB4	36.37	27.25	47.57	10.89	8.5	7.5	-2.04789	1.16768e-05	0.000139839	-	GO 0003674: molecular function; GO 0003676: nucleic acid binding; GO 0003677: DNA binding; GO 0003682: chromatin binding; GO 0003700: transcription factor activity, sequence-specific DNA binding; GO 0005198: structural molecule activity; GO 0005488: binding; GO 0030527: structural constituent of chromatin; GO 0097159: organic cyclic compound binding; GO 1901363: heterocyclic compound binding
Unigene0007311	GSTU1	1.55	3.28	1.32	672.53	552.1	748.13	8.32541	6.42951e-216	1.0742e-212	ko01100: Metabolic pathways; ko00480: Glutathione metabolism	GO 0005515: protein binding; GO 0016034: maleylacetoacetate isomerase activity
Unigene0007329	-	6.62	9.05	9.26	2.6	2.21	2.19	-1.83246	0.000205643	0.00200027	-	GO 0008801: beta-phosphoglucomutase activity; GO 0008967: phosphoglycolate phosphatase activity; GO 0016787: hydrolase activity; GO 0018784: (S)-2-haloacid dehalogenase activity
Unigene0007332	XPO1	21.7	23.14	17.87	9.51	8.9	11.68	-1.05941	0.00543263	0.0385099	ko03013: RNA transport; ko03008: Ribosome biogenesis in eukaryotes	GO 0005049: nuclear export signal receptor activity; GO 0031267: small GTPase binding
Unigene0007344	DFC	26.5	24.92	30.33	6.55	4.48	4.44	-2.40175	4.15043e-15	1.23745e-13	-	-
Unigene0007345	IDD7	13.1	14.03	7.38	0.99	0.8	0.95	-3.65477	4.2827e-24	2.19485e-22	-	-
Unigene0007358	ENO1	134.76	137.56	105.82	15.62	18.1	18.59	-2.85376	4.62988e-46	5.51088e-44	ko01100: Metabolic pathways; ko01110: Biosynthesis of secondary metabolites; ko01200: Carbon metabolism; ko01230: Biosynthesis of amino acids; ko00010: Glycolysis / Gluconeogenesis; ko03018: RNA degradation	GO 0000287: magnesium ion binding; GO 0003674: molecular function; GO 0003824: catalytic activity; GO 0004634: phosphopyruvate hydratase activity; GO 0005488: binding; GO 0016829: lyase activity; GO 0016835: carbon-oxygen lyase activity; GO 0016836: hydro-lyase activity; GO 0043167: ion binding; GO 0043169: cation binding; GO 0046872: metal ion binding
Unigene0007362	TRS130	18.29	18.91	17.76	8.24	8.73	7.7	-1.15562	0.00222995	0.0175437	-	-
Unigene0007369	PP1	42.77	42.16	41.98	13.19	11.79	12.89	-1.74468	2.07602e-12	5.08438e-11	ko03015: mRNA surveillance pathway	GO 0003674: molecular function; GO 0003824: catalytic activity; GO 0004113: 2',3'-cyclic-nucleotide 3'-phosphodiesterase activity; GO 0004721: phosphoprotein phosphatase activity; GO 0004722: protein serine/threonine phosphatase activity; GO 0005488: binding; GO 0008803: bis(5'-nucleosyl)-tetraphosphatase (symmetrical) activity; GO 0016787: hydrolase activity; GO 0016788: hydrolase activity, acti…
Unigene0007371	MSBP1	2.47	2.35	2.49	0.22	0.19	0.14	-3.73237	0.000263995	0.00252089	-	GO 0003674: molecular function; GO 0005488: binding; GO 0005496: steroid binding; GO 0005515: protein binding; GO 0008289: lipid binding; GO 0019904: protein domain specific binding; GO 0020037: heme binding; GO 0046906: tetrapyrrole binding; GO 0048037: cofactor binding; GO 0097159: organic cyclic compound binding; GO 1901363: heterocyclic compound binding
Unigene0007373	dnaJ	2.31	1.77	2.84	24.24	26.46	19.32	3.33892	1.7555e-60	3.188e-58	-	GO 0005515: protein binding
Unigene0007390	-	10.97	7.47	12.7	3.78	2.33	1.83	-1.97156	0.000530453	0.00479615	-	-
Unigene0007407	PDLP2	6.12	7.14	4.14	0.48	0.17	0.37	-4.09245	3.20222e-13	8.36893e-12	-	-
Unigene0007414	ORRM1	3.08	5.33	3.38	0.67	0.57	0.99	-2.40245	0.000102831	0.00105518	-	GO 0003674: molecular function; GO 0003676: nucleic acid binding; GO 0003723: RNA binding; GO 0005488: binding; GO 0097159: organic cyclic compound binding; GO 1901363: heterocyclic compound binding
Unigene0007426	MYB305	3.58	4.53	4.75	0.73	0.78	0.63	-2.58721	1.88338e-08	3.19129e-07	-	-
Unigene0007434	-	20.71	20.52	19.23	232.73	230.91	234.31	3.52907	2.51002e-166	2.48006e-163	-	-
Unigene0007438	GPAA1	13.6	15.18	13.38	3.99	5.22	5.01	-1.56795	1.12719e-06	1.55452e-05	ko01100: Metabolic pathways; ko00563: Glycosylphosphatidylinositol(GPI)-anchor biosynthesis	GO 0003674: molecular function; GO 0003824: catalytic activity; GO 0003923: GPI-anchor transamidase activity; GO 0005488: binding; GO 0005515: protein binding; GO 0005543: phospholipid binding; GO 0008092: cytoskeletal protein binding; GO 0008289: lipid binding; GO 0015631: tubulin binding; GO 0016787: hydrolase activity; GO 0034235: GPI anchor binding; GO 0035091: phosphatidylinositol binding; G…
Unigene0007439	-	19.71	21.27	18.76	5.55	5.48	4.93	-1.90424	2.09551e-10	4.2838e-09	ko03008: Ribosome biogenesis in eukaryotes	GO 0005515: protein binding
Unigene0007461	IQD1	2.67	2.54	3.29	0.19	0.29	0.21	-3.62279	1.76183e-07	2.66669e-06	-	GO 0003674: molecular function; GO 0005488: binding; GO 0005515: protein binding; GO 0005516: calmodulin binding; GO 0008017: microtubule binding; GO 0008092: cytoskeletal protein binding; GO 0015631: tubulin binding
Unigene0007464	At3g61520	6.06	6.84	5.14	1.1	0.96	0.89	-2.61241	2.22721e-16	7.27027e-15	-	-
Unigene0007466	CLPD	2.04	1.97	1.53	5.96	7.41	10	2.0767	3.80982e-29	2.45845e-27	-	GO 0000166: nucleotide binding; GO 0003674: molecular function; GO 0003723: RNA binding; GO 0003724: RNA helicase activity; GO 0003824: catalytic activity; GO 0003887: DNA-directed DNA polymerase activity; GO 0003924: GTPase activity; GO 0004176: ATP-dependent peptidase activity; GO 0004222: metalloendopeptidase activity; GO 0004252: serine-type endopeptidase activity; GO 0005488: binding; GO 000…
Unigene0007467	CLPD	2.56	2.95	1.91	12.48	13.29	17.18	2.53317	9.11625e-56	1.45939e-53	-	GO 0000166: nucleotide binding; GO 0003674: molecular function; GO 0003824: catalytic activity; GO 0003887: DNA-directed DNA polymerase activity; GO 0004176: ATP-dependent peptidase activity; GO 0004252: serine-type endopeptidase activity; GO 0005198: structural molecule activity; GO 0005488: binding; GO 0005515: protein binding; GO 0005524: ATP binding; GO 0008134: transcription factor binding; …
Unigene0007506	DAO	13.37	11	6.79	1.14	1.62	1.28	-2.94727	1.01818e-08	1.77838e-07	ko00380: Tryptophan metabolism	GO 0016491: oxidoreductase activity
Unigene0007507	-	0.7	0.77	0.24	3.95	3.7	6.25	3.02302	1.40385e-16	4.65872e-15	-	-
Unigene0007513	PAGR	19.24	19.63	14.06	3.92	3.21	4.33	-2.20748	4.56601e-14	1.26758e-12	-	GO 0003674: molecular function; GO 0003824: catalytic activity; GO 0016740: transferase activity; GO 0016757: transferase activity, transferring glycosyl groups
Unigene0007524	-	14.68	13.08	16.88	2.57	2.58	2.11	-2.6203	2.42342e-13	6.38439e-12	-	GO 0004373: glycogen (starch) synthase activity; GO 0008194: UDP-glycosyltransferase activity; GO 0009011: starch synthase activity; GO 0016757: transferase activity, transferring glycosyl groups
Unigene0007545	-	1.5	1.7	1.39	0.39	0.09	0.26	-2.6329	0.00319906	0.0241884	-	GO 0003676: nucleic acid binding; GO 0016491: oxidoreductase activity; GO 0016701: oxidoreductase activity, acting on single donors with incorporation of molecular oxygen; GO 0071949: FAD binding
Unigene0007548	TOR1	13.28	14.92	8.23	2.5	1.87	1.62	-2.6045	5.72253e-07	8.16527e-06	-	GO 0005179: hormone activity; GO 0005515: protein binding
Unigene0007549	TOR1	22.26	24.32	19.34	3.47	2.84	3.63	-2.7294	7.57057e-26	4.20084e-24	-	GO 0005515: protein binding
Unigene0007552	ASY1	70.07	79.5	54.9	22.17	22.25	28.22	-1.49305	9.36594e-08	1.46317e-06	-	GO 0000217: DNA secondary structure binding; GO 0000400: four-way junction DNA binding; GO 0003674: molecular function; GO 0003676: nucleic acid binding; GO 0003677: DNA binding; GO 0003824: catalytic activity; GO 0004721: phosphoprotein phosphatase activity; GO 0005488: binding; GO 0016787: hydrolase activity; GO 0016788: hydrolase activity, acting on ester bonds; GO 0016791: phosphatase activit…
Unigene0007559	-	6.98	7.18	7.96	1.43	1.76	2.51	-1.95632	3.80404e-06	4.86707e-05	-	GO 0002161: aminoacyl-tRNA editing activity
Unigene0007564	-	1.87	0.66	0.66	0	0	0.05	-5.99548	0.00339858	0.0255144	-	-
Unigene0007575	-	8.47	8.97	6.46	1.6	2.23	2.29	-1.96541	7.05846e-06	8.70957e-05	-	-
Unigene0007578	HO2	1.27	2.59	2.15	0	0	0.06	-6.64626	0.000282077	0.00267797	ko01100: Metabolic pathways; ko01110: Biosynthesis of secondary metabolites; ko00860: Porphyrin and chlorophyll metabolism	GO 0003674: molecular function; GO 0003824: catalytic activity; GO 0004392: heme oxygenase (decyclizing) activity; GO 0016491: oxidoreductase activity; GO 0016705: oxidoreductase activity, acting on paired donors, with incorporation or reduction of molecular oxygen
Unigene0007579	HO2	2.09	2.43	1.31	0.32	0	0	-4.18735	0.00650276	0.0450463	-	GO 0003674: molecular function; GO 0003824: catalytic activity; GO 0004392: heme oxygenase (decyclizing) activity; GO 0016491: oxidoreductase activity; GO 0016705: oxidoreductase activity, acting on paired donors, with incorporation or reduction of molecular oxygen
Unigene0007580	BXL6	3.64	4.01	4.11	0.85	1.05	0.95	-2.04485	4.40182e-05	0.000480498	-	GO 0003674: molecular function; GO 0003824: catalytic activity; GO 0004553: hydrolase activity, hydrolyzing O-glycosyl compounds; GO 0009044: xylan 1,4-beta-xylosidase activity; GO 0016787: hydrolase activity; GO 0016798: hydrolase activity, acting on glycosyl bonds; GO 0097599: xylanase activity
Unigene0007594	-	2.07	1.89	1.69	0.07	0	0	-6.33475	7.82739e-05	0.000820885	-	-
Unigene0007595	-	0.65	1.31	0.82	6.24	5.34	6.21	2.67791	3.3452e-25	1.80925e-23	-	-
Unigene0007596	-	3.4	4.27	3.82	8.81	9.72	10.73	1.34855	1.67281e-14	4.7901e-13	-	-
Unigene0007598	RE1	0	0	0	0.75	1.86	2.08	10.6104	2.92154e-08	4.838e-07	-	GO 0005515: protein binding
Unigene0007605	-	10.86	11.46	25.1	2.05	1.35	1.29	-3.33784	4.63894e-09	8.37964e-08	-	-
Unigene0007613	spast	5.53	5.37	3.45	14.8	17.51	25.3	2.00527	1.97524e-33	1.51002e-31	-	GO 0000166: nucleotide binding; GO 0003674: molecular function; GO 0003678: DNA helicase activity; GO 0003824: catalytic activity; GO 0004176: ATP-dependent peptidase activity; GO 0004222: metalloendopeptidase activity; GO 0004252: serine-type endopeptidase activity; GO 0005488: binding; GO 0005515: protein binding; GO 0005516: calmodulin binding; GO 0005524: ATP binding; GO 0008017: microtubule …
Unigene0007618	rplQ	17.21	16.76	23.1	8.56	7.25	7.14	-1.31424	0.00686902	0.0472805	ko03010: Ribosome	GO 0003735: structural constituent of ribosome
Unigene0007620	MBD10	10.21	16.5	7.5	27.94	25.24	43.94	1.50535	5.2366e-16	1.66502e-14	-	GO 0000166: nucleotide binding; GO 0003674: molecular function; GO 0003676: nucleic acid binding; GO 0003677: DNA binding; GO 0005488: binding; GO 0008327: methyl-CpG binding; GO 0036094: small molecule binding; GO 0043565: sequence-specific DNA binding; GO 0097159: organic cyclic compound binding; GO 1901265: nucleoside phosphate binding; GO 1901363: heterocyclic compound binding
Unigene0007622	BGAL9	28.73	29.88	26.46	7.98	9.4	9.09	-1.68429	1.043e-10	2.20832e-09	-	GO 0003674: molecular function; GO 0003824: catalytic activity; GO 0004553: hydrolase activity, hydrolyzing O-glycosyl compounds; GO 0004565: beta-galactosidase activity; GO 0005488: binding; GO 0015925: galactosidase activity; GO 0016787: hydrolase activity; GO 0016798: hydrolase activity, acting on glycosyl bonds; GO 0030246: carbohydrate binding
Unigene0007629	CSLG3	3.63	4.48	2.28	0.24	0.11	0.4	-3.79216	3.97786e-10	7.92381e-09	-	GO 0008375: acetylglucosaminyltransferase activity; GO 0016760: cellulose synthase (UDP-forming) activity
Unigene0007633	UBC1	33.17	35.92	41.94	7.09	8.68	9.4	-2.14117	9.25416e-08	1.44644e-06	ko04120: Ubiquitin mediated proteolysis	GO 0000166: nucleotide binding; GO 0003674: molecular function; GO 0003824: catalytic activity; GO 0004842: ubiquitin-protein transferase activity; GO 0005488: binding; GO 0005515: protein binding; GO 0005524: ATP binding; GO 0008144: drug binding; GO 0016740: transferase activity; GO 0017076: purine nucleotide binding; GO 0019787: ubiquitin-like protein transferase activity; GO 0019899: enzyme b…
Unigene0007659	RPL27AC	556.91	543.53	600.42	149.08	138	143.93	-1.98047	2.27981e-18	8.48831e-17	ko03010: Ribosome	GO 0003735: structural constituent of ribosome
Unigene0007665	-	12.23	11.6	12.25	0.7	1.16	0.93	-3.69286	4.38932e-27	2.57722e-25	-	-
Unigene0007672	-	0	0.34	0	0.91	2.23	2.03	3.92656	0.000225114	0.00217516	-	-
Unigene0007673	PAT1	12.98	13.93	12.32	1.37	0.99	1.21	-3.45796	6.48855e-37	5.69468e-35	-	-
Unigene0007679	CYP81Q32	0.33	0.15	0.24	1.25	0.72	1.04	2.06369	0.000548179	0.00493748	ko01110: Biosynthesis of secondary metabolites; ko00943: Isoflavonoid biosynthesis	GO 0005506: iron ion binding; GO 0016705: oxidoreductase activity, acting on paired donors, with incorporation or reduction of molecular oxygen; GO 0020037: heme binding
Unigene0007689	ARP7	34.54	38	39.28	11.88	14.67	12.48	-1.51852	7.33831e-06	9.03063e-05	-	GO 0005515: protein binding; GO 0005524: ATP binding
Unigene0007691	MGD3	14.45	14.8	14.19	46.58	49.06	50.16	1.74689	1.3061e-53	1.96107e-51	ko01100: Metabolic pathways; ko00561: Glycerolipid metabolism	GO 0016758: transferase activity, transferring hexosyl groups; GO 0050511: undecaprenyldiphospho-muramoylpentapeptide beta-N-acetylglucosaminyltransferase activity
Unigene0007692	DSP8	4.06	2.97	2.16	0.84	0.72	0.5	-2.15742	0.00376403	0.0279135	-	-
Unigene0007706	EXL2	75.2	70.96	70.79	16.93	13.79	13.05	-2.30935	9.04144e-20	3.64394e-18	-	-
Unigene0007707	GSA2	22.74	23.55	28.35	8.52	9.31	6.96	-1.59019	6.24479e-06	7.76606e-05	ko01100: Metabolic pathways; ko01110: Biosynthesis of secondary metabolites; ko00860: Porphyrin and chlorophyll metabolism	GO 0003676: nucleic acid binding; GO 0003867: 4-aminobutyrate transaminase activity; GO 0004015: adenosylmethionine-8-amino-7-oxononanoate transaminase activity; GO 0004587: ornithine-oxo-acid transaminase activity; GO 0008483: transaminase activity; GO 0030170: pyridoxal phosphate binding; GO 0033094: butane-1,4-diamine 2-oxoglutarate aminotransferase activity; GO 0042286: glutamate-1-semialdehy…
Unigene0007709	CPN60-2	19.58	25	15.86	4.4	3.59	5.36	-2.17866	9.20765e-13	2.32251e-11	ko03018: RNA degradation	GO 0000166: nucleotide binding; GO 0003674: molecular function; GO 0005488: binding; GO 0005515: protein binding; GO 0005524: ATP binding; GO 0008144: drug binding; GO 0016887: ATPase activity; GO 0017076: purine nucleotide binding; GO 0030554: adenyl nucleotide binding; GO 0032553: ribonucleotide binding; GO 0032555: purine ribonucleotide binding; GO 0032559: adenyl ribonucleotide binding; GO 00…
Unigene0007716	-	3.17	3.44	2.69	12.19	13.96	11.45	2.01543	2.80247e-22	1.3112e-20	-	-
Unigene0007739	-	1.08	1.72	0.24	0	0	0	-9.98489	0.000761845	0.00665645	-	-
Unigene0007741	At5g64816	21.39	17.78	26.8	8.92	7.36	3.31	-1.75169	0.00339185	0.0254763	-	-
Unigene0007752	-	0.8	1.01	0.6	0.95	2.2	2.45	1.21639	0.00129018	0.0107513	-	-
Unigene0007759	-	3.9	3.65	2.93	0.67	0.31	0.35	-2.97814	0.000128758	0.00129687	-	-
Unigene0007760	-	8.58	8.79	9.43	0.26	0	0.33	-5.50537	1.09247e-12	2.74133e-11	-	-
Unigene0007761	NRPE7	10.21	11.66	8.93	0.62	0.53	0.44	-4.27583	1.48837e-24	7.77523e-23	-	GO 0003899: DNA-directed RNA polymerase activity
Unigene0007792	IDH5	78.5	79.56	78.25	36.55	35.26	32.01	-1.1866	0.00108647	0.00920147	ko01100: Metabolic pathways; ko01110: Biosynthesis of secondary metabolites; ko01200: Carbon metabolism; ko01230: Biosynthesis of amino acids; ko00020: Citrate cycle (TCA cycle); ko01210: 2-Oxocarboxylic acid metabolism	GO 0000166: nucleotide binding; GO 0000287: magnesium ion binding; GO 0003674: molecular function; GO 0003824: catalytic activity; GO 0003862: 3-isopropylmalate dehydrogenase activity; GO 0004448: isocitrate dehydrogenase activity; GO 0004449: isocitrate dehydrogenase (NAD+) activity; GO 0004450: isocitrate dehydrogenase (NADP+) activity; GO 0005488: binding; GO 0005524: ATP binding; GO 0008144: …
Unigene0007795	POLR1C	22.86	17.52	15.56	5.28	5.12	6.24	-1.74922	7.44706e-06	9.1571e-05	ko03020: RNA polymerase	GO 0003674: molecular function; GO 0003676: nucleic acid binding; GO 0003677: DNA binding; GO 0003824: catalytic activity; GO 0003899: DNA-directed RNA polymerase activity; GO 0005488: binding; GO 0005515: protein binding; GO 0016740: transferase activity; GO 0016772: transferase activity, transferring phosphorus-containing groups; GO 0016779: nucleotidyltransferase activity; GO 0034062: RNA poly…
Unigene0007798	-	0	0.03	0	1.93	2.43	2.94	7.92679	4.91555e-10	9.7263e-09	-	GO 0005507: copper ion binding; GO 0016491: oxidoreductase activity
Unigene0007812	FAP3	3.93	5.03	4.18	0.64	0.32	0.9	-2.82059	2.35747e-05	0.000268436	-	GO 0003674: molecular function; GO 0003824: catalytic activity; GO 0005488: binding; GO 0005504: fatty acid binding; GO 0008289: lipid binding; GO 0016853: isomerase activity; GO 0016872: intramolecular lyase activity; GO 0031406: carboxylic acid binding; GO 0033293: monocarboxylic acid binding; GO 0036094: small molecule binding; GO 0043167: ion binding; GO 0043168: anion binding; GO 0043177: or…
Unigene0007815	BGAL17	19.83	21.22	14.85	6.23	6.1	7.61	-1.48718	2.68764e-07	3.98142e-06	ko01100: Metabolic pathways; ko00052: Galactose metabolism; ko00600: Sphingolipid metabolism; ko00511: Other glycan degradation; ko00531: Glycosaminoglycan degradation; ko00604: Glycosphingolipid biosynthesis - ganglio series	GO 0003674: molecular function; GO 0003824: catalytic activity; GO 0004553: hydrolase activity, hydrolyzing O-glycosyl compounds; GO 0004565: beta-galactosidase activity; GO 0015925: galactosidase activity; GO 0016787: hydrolase activity; GO 0016798: hydrolase activity, acting on glycosyl bonds
Unigene0007819	NAL1	40.45	40.67	36.71	11.34	12.58	11.38	-1.73897	4.24387e-11	9.36075e-10	-	-
Unigene0007826	BRX	5.61	5.99	4.5	1.72	1.1	1.38	-1.9386	1.08767e-06	1.50295e-05	-	-
Unigene0007829	GPI8	20.98	20.02	18.79	5.76	6.25	6.47	-1.69394	0.000163532	0.00161841	ko01100: Metabolic pathways; ko00563: Glycosylphosphatidylinositol(GPI)-anchor biosynthesis	GO 0003674: molecular function; GO 0003824: catalytic activity; GO 0003923: GPI-anchor transamidase activity; GO 0008233: peptidase activity; GO 0008234: cysteine-type peptidase activity; GO 0016787: hydrolase activity; GO 0070011: peptidase activity, acting on L-amino acid peptides
Unigene0007830	-	2.33	1.91	1.98	4.39	4.66	5	1.17558	6.36962e-05	0.000677854	-	-
Unigene0007842	ARF18	11.85	12.22	10.2	3.06	3.44	2.25	-1.96959	4.59905e-06	5.81783e-05	-	GO 0003677: DNA binding
Unigene0007850	DEGP2	3.57	4.33	2.88	0.45	0.9	0.66	-2.42309	1.64663e-06	2.22023e-05	-	GO 0003674: molecular function; GO 0003824: catalytic activity; GO 0004175: endopeptidase activity; GO 0004252: serine-type endopeptidase activity; GO 0005515: protein binding; GO 0008233: peptidase activity; GO 0008236: serine-type peptidase activity; GO 0008239: dipeptidyl-peptidase activity; GO 0016787: hydrolase activity; GO 0017171: serine hydrolase activity; GO 0045152: antisigma factor bin…
Unigene0007858	R1A-10	8.52	9.16	4.9	2.11	2.52	2.43	-1.67731	5.08562e-05	0.000549139	-	GO 0043531: ADP binding
Unigene0007859	-	16	20.31	9.08	2.62	2.82	5.18	-2.09559	2.517e-06	3.31025e-05	-	GO 0004144: diacylglycerol O-acyltransferase activity
Unigene0007908	At1g32220	8.25	5.92	8.4	2.1	1.81	1.81	-1.98032	6.06017e-07	8.6176e-06	-	GO 0003674: molecular function; GO 0003824: catalytic activity; GO 0003954: NADH dehydrogenase activity; GO 0016491: oxidoreductase activity; GO 0016651: oxidoreductase activity, acting on NAD(P)H; GO 0016757: transferase activity, transferring glycosyl groups
Unigene0007915	GT-3A	1.52	1.8	1.41	25.56	24.79	37.71	4.21857	3.935e-155	3.51055e-152	-	GO 0016788: hydrolase activity, acting on ester bonds
Unigene0007952	At1g26460	34.59	34.84	35.14	3.43	3.13	3.46	-3.38351	4.6739e-49	6.12674e-47	-	GO 0004020: adenylylsulfate kinase activity
Unigene0007955	GRP-2	21.22	19.29	28.55	7.13	6.94	6.12	-1.77421	0.00111324	0.00941166	-	GO 0003676: nucleic acid binding; GO 0008270: zinc ion binding
Unigene0007987	-	8.18	8.65	4.37	0.29	0.16	0.12	-5.21696	1.22045e-24	6.41943e-23	-	-
Unigene0008010	-	2.4	2.05	1.74	0	0.05	0.07	-5.68883	1.05768e-05	0.000127547	-	-
Unigene0008013	-	0	0.25	0	18.4	13.59	7.47	7.30232	1.84062e-15	5.62095e-14	-	-
Unigene0008029	-	0.15	0.34	0.13	1.05	1.17	0.91	2.33582	4.42562e-05	0.000482924	-	-
Unigene0008049	BRL2	0	0	0	0.32	0.18	1.85	9.61348	0.00177321	0.0142968	-	GO 0000166: nucleotide binding; GO 0003674: molecular function; GO 0003824: catalytic activity; GO 0004672: protein kinase activity; GO 0004674: protein serine/threonine kinase activity; GO 0005488: binding; GO 0005515: protein binding; GO 0005524: ATP binding; GO 0008144: drug binding; GO 0016301: kinase activity; GO 0016740: transferase activity; GO 0016772: transferase activity, transferring p…
Unigene0008079	-	0	0	0	1.73	0.57	0.54	9.88671	0.000131764	0.00132369	-	-
Unigene0008093	-	3.17	3.95	2.04	0	0.05	0.15	-5.51728	6.39873e-07	9.08357e-06	-	-
Unigene0008100	PVA21	1	0.96	0.77	3.75	4.88	4.02	2.21216	5.57591e-30	3.74814e-28	-	-
Unigene0008122	SCD	5.14	0.27	0.01	0	0.02	0.03	-6.76022	0.00534047	0.037921	ko01100: Metabolic pathways; ko01212: Fatty acid metabolism; ko01040: Biosynthesis of unsaturated fatty acids	-
Unigene0008133	GOS11	38.91	34.21	38.35	97.89	96.92	77.92	1.29082	7.10241e-22	3.25669e-20	ko04130: SNARE interactions in vesicular transport	GO 0005484: SNAP receptor activity
Unigene0008134	LTA2	62.53	66.07	56.2	10.29	8.97	9.96	-2.66094	4.67549e-35	3.83599e-33	ko01100: Metabolic pathways; ko01110: Biosynthesis of secondary metabolites; ko01200: Carbon metabolism; ko00010: Glycolysis / Gluconeogenesis; ko00620: Pyruvate metabolism; ko00020: Citrate cycle (TCA cycle)	GO 0003674: molecular function; GO 0003824: catalytic activity; GO 0004149: dihydrolipoyllysine-residue succinyltransferase activity; GO 0004738: pyruvate dehydrogenase activity; GO 0004742: dihydrolipoyllysine-residue acetyltransferase activity; GO 0004847: urea carboxylase activity; GO 0008948: oxaloacetate decarboxylase activity; GO 0015081: sodium ion transmembrane transporter activity; GO 00…
Unigene0008151	UAH	26.62	30.72	22.54	5.83	5.93	6.59	-2.12205	3.30557e-15	9.9167e-14	ko01100: Metabolic pathways; ko00230: Purine metabolism	GO 0003674: molecular function; GO 0003824: catalytic activity; GO 0004180: carboxypeptidase activity; GO 0004848: ureidoglycolate hydrolase activity; GO 0005488: binding; GO 0005515: protein binding; GO 0016787: hydrolase activity; GO 0016810: hydrolase activity, acting on carbon-nitrogen (but not peptide) bonds; GO 0016811: hydrolase activity, acting on carbon-nitrogen (but not peptide) bonds, …
Unigene0008154	-	1.39	1.2	1.84	0	0	0	-10.5281	0.00379723	0.0281166	-	-
Unigene0008158	-	10.43	9.69	8.74	3.38	4.17	3.87	-1.33751	0.00198582	0.0158276	ko03420: Nucleotide excision repair; ko03030: DNA replication; ko03440: Homologous recombination; ko03430: Mismatch repair; ko03410: Base excision repair	-
Unigene0008159	-	3.39	2.71	3.59	0.81	0.27	0.9	-2.291	0.00641638	0.0445251	-	-
Unigene0008165	LECRK59	1.36	0.89	0.79	0.07	0.09	0.09	-3.60407	0.000828918	0.00719189	-	GO 0004672: protein kinase activity; GO 0005524: ATP binding; GO 0030246: carbohydrate binding
Unigene0008173	-	0.79	0.51	1.11	27.66	19.06	15.01	4.67887	2.47954e-17	8.65014e-16	-	-
Unigene0008178	POLA2	11.43	11.57	10.09	2.53	3.71	3.33	-1.7898	3.65449e-06	4.68682e-05	ko03030: DNA replication	GO 0003674: molecular function; GO 0003676: nucleic acid binding; GO 0003677: DNA binding; GO 0003824: catalytic activity; GO 0003887: DNA-directed DNA polymerase activity; GO 0005488: binding; GO 0005515: protein binding; GO 0016740: transferase activity; GO 0016772: transferase activity, transferring phosphorus-containing groups; GO 0016779: nucleotidyltransferase activity; GO 0034061: DNA poly…
Unigene0008196	-	0.13	0.17	0.23	2.11	1.69	3.33	3.74984	1.01408e-08	1.77156e-07	-	-
Unigene0008214	-	13.02	13.74	15.85	2.17	0.93	0.96	-3.39164	2.66998e-09	4.94248e-08	-	GO 0016798: hydrolase activity, acting on glycosyl bonds
Unigene0008215	-	47.95	52.43	70.46	6.53	5.29	3.54	-3.4754	2.5818e-24	1.33057e-22	-	-
Unigene0008216	PCMP-H40	2.43	2.28	3.17	0.22	0.26	0.38	-3.19579	2.55377e-07	3.79595e-06	-	-
Unigene0008239	-	0.56	2.23	1.04	0.15	0	0.09	-3.99624	0.00200793	0.0159803	-	GO 0003735: structural constituent of ribosome
Unigene0008243	-	4.69	7.01	3.07	0.66	0.4	0.74	-3.0366	1.12428e-06	1.55073e-05	-	GO 0003674: molecular function; GO 0003824: catalytic activity; GO 0008236: serine-type peptidase activity; GO 0016787: hydrolase activity; GO 0047570: 3-oxoadipate enol-lactonase activity; GO 0070205: 2-succinyl-6-hydroxy-2,4-cyclohexadiene-1-carboxylate synthase activity
Unigene0008249	SPL17	2.02	1.89	1.57	0.26	0.3	0.31	-2.65509	4.15146e-07	5.99619e-06	-	GO 0003677: DNA binding
Unigene0008250	SPL15	3.1	3.31	2.37	0.22	0.08	0.08	-4.53015	4.63337e-19	1.79722e-17	-	GO 0003677: DNA binding
Unigene0008251	ALB3L2	14.82	17.99	13.46	4.06	4.76	4.65	-1.78033	5.85323e-08	9.38008e-07	-	GO 0003674: molecular function; GO 0005215: transporter activity; GO 0005515: protein binding; GO 0008565: protein transporter activity; GO 0032977: membrane insertase activity
Unigene0008256	Ldha	2.59	3.39	3.77	84.4	90.97	85.19	4.74007	1.17606e-149	9.91448e-147	ko01100: Metabolic pathways; ko01110: Biosynthesis of secondary metabolites; ko00010: Glycolysis / Gluconeogenesis; ko00270: Cysteine and methionine metabolism; ko00620: Pyruvate metabolism; ko00640: Propanoate metabolism	GO 0004459: L-lactate dehydrogenase activity; GO 0016491: oxidoreductase activity; GO 0016616: oxidoreductase activity, acting on the CH-OH group of donors, NAD or NADP as acceptor; GO 0030060: L-malate dehydrogenase activity
Unigene0008267	-	0.85	1.85	0.98	0	0	0.12	-4.9386	0.000726851	0.00637739	-	-
Unigene0008278	HSP70-15	0	0.38	0	1.83	0.78	0.53	3.04669	0.00349907	0.0261685	-	GO 0000166: nucleotide binding; GO 0003674: molecular function; GO 0005488: binding; GO 0005524: ATP binding; GO 0008144: drug binding; GO 0016887: ATPase activity; GO 0017076: purine nucleotide binding; GO 0030554: adenyl nucleotide binding; GO 0032553: ribonucleotide binding; GO 0032555: purine ribonucleotide binding; GO 0032559: adenyl ribonucleotide binding; GO 0035639: purine ribonucleoside …
Unigene0008283	-	33.2	26.41	36.45	142.34	158.64	117.53	2.12325	8.96677e-39	8.35656e-37	-	-
Unigene0008284	BRG3	2.74	3.58	3.63	12.03	15.78	22.93	2.35036	1.17096e-27	7.09758e-26	-	-
Unigene0008285	-	0	0	0	0.41	0.35	1.02	9.2127	0.00108123	0.00916045	-	-
Unigene0008288	-	3.66	2.85	2.97	0.1	0.26	0.5	-3.46248	1.41286e-05	0.000166917	-	GO 0009055: electron carrier activity
Unigene0008292	VPS18	15.43	16.34	13.85	6.41	6.5	8.03	-1.12341	0.00227175	0.0178381	-	GO 0000149: SNARE binding; GO 0003674: molecular function; GO 0003779: actin binding; GO 0005488: binding; GO 0005515: protein binding; GO 0008092: cytoskeletal protein binding; GO 0008270: zinc ion binding; GO 0019905: syntaxin binding; GO 0030674: protein binding, bridging; GO 0043167: ion binding; GO 0043169: cation binding; GO 0046872: metal ion binding; GO 0046914: transition metal ion bindi…
Unigene0008295	-	4.84	5.39	4.24	1.77	1.35	1.04	-1.79841	0.00196129	0.0156457	-	-
Unigene0008301	Pabpn1l-a	7.83	10.6	5.61	2.92	2.42	3.09	-1.51183	0.00053531	0.00483397	-	GO 0003676: nucleic acid binding; GO 0005507: copper ion binding; GO 0008131: primary amine oxidase activity; GO 0048038: quinone binding
Unigene0008314	RPL31	7.79	0.84	0	0	0.13	0	-6.05278	0.00476606	0.0343385	ko03010: Ribosome	GO 0003735: structural constituent of ribosome; GO 0004519: endonuclease activity
Unigene0008330	RMD1	4.24	4.43	5.43	0.94	0.55	0.76	-2.6477	3.9724e-09	7.22105e-08	-	-
Unigene0008331	BHLH120	4.3	5.75	2.39	0.52	0.27	0.69	-3.07132	7.91887e-05	0.000829436	-	GO 0000976: transcription regulatory region sequence-specific DNA binding; GO 0000977: RNA polymerase II regulatory region sequence-specific DNA binding; GO 0001012: RNA polymerase II regulatory region DNA binding; GO 0001067: regulatory region nucleic acid binding; GO 0003674: molecular function; GO 0003676: nucleic acid binding; GO 0003677: DNA binding; GO 0003690: double-stranded DNA binding; …
Unigene0008341	-	0.48	0.19	0	0.86	1.17	1.26	2.29585	0.00203067	0.0161403	-	-
Unigene0008365	-	1.72	2.28	3.33	0.16	0.47	0.2	-3.14263	0.00303838	0.023118	-	-
Unigene0008382	CYCA2-4	2.61	2.55	1.31	0.25	0.03	0.1	-4.08969	5.5643e-07	7.94813e-06	-	-
Unigene0008387	EXO84A	4.71	5.58	5.95	1.84	2.19	1.63	-1.52068	0.00250177	0.0194359	-	GO 0051087: chaperone binding
Unigene0008392	-	0	0	0	10.43	11.14	9.98	13.3604	3.52509e-17	1.2141e-15	-	-
Unigene0008409	-	7.6	7.98	9.24	0.54	1.02	1.01	-3.27166	1.19305e-14	3.45289e-13	-	-
Unigene0008410	PDIL5-4	2.05	2.4	1.98	0.56	0.3	0.51	-2.23064	8.42538e-06	0.000102953	-	-
Unigene0008411	PDIL5-4	20.33	21.48	20.23	1.85	1.84	2.54	-3.31589	7.30946e-29	4.67408e-27	-	GO 0003756: protein disulfide isomerase activity; GO 0005381: iron ion transmembrane transporter activity; GO 0015036: disulfide oxidoreductase activity
Unigene0008427	MYB3R4	4.49	4.64	2.97	0.6	0.42	1.24	-2.42061	2.15224e-05	0.000246934	-	GO 0000981: RNA polymerase II transcription factor activity, sequence-specific DNA binding; GO 0000988: transcription factor activity, protein binding; GO 0000989: transcription factor activity, transcription factor binding; GO 0001067: regulatory region nucleic acid binding; GO 0001076: transcription factor activity, RNA polymerase II transcription factor binding; GO 0001134: transcription facto…
Unigene0008432	BT1	15.78	15.91	16.84	4.33	6.4	4.37	-1.68433	9.65076e-06	0.000116993	-	-
Unigene0008446	PCMP-H57	3.87	3.89	3.64	0.48	0.36	0.58	-3.00507	1.27585e-11	2.93534e-10	-	GO 0005515: protein binding
Unigene0008448	HSP21	0	0.35	0.07	62.61	62.24	112.3	9.14119	1.89491e-63	3.80263e-61	ko04141: Protein processing in endoplasmic reticulum	-
Unigene0008454	-	0.97	1.6	0.89	5.81	4.58	5.54	2.2029	6.33556e-10	1.2421e-08	-	-
Unigene0008455	-	1.1	0.86	0.88	1.77	1.57	3.82	1.33407	0.00181078	0.0145639	-	-
Unigene0008461	At3g47520	160.93	156.54	196.5	45.69	45.47	38.27	-1.98951	4.60061e-13	1.1875e-11	ko01100: Metabolic pathways; ko01110: Biosynthesis of secondary metabolites; ko01200: Carbon metabolism; ko00270: Cysteine and methionine metabolism; ko00620: Pyruvate metabolism; ko00710: Carbon fixation in photosynthetic organisms; ko00630: Glyoxylate and dicarboxylate metabolism; ko00020: Citrate cycle (TCA cycle)	GO 0003674: molecular function; GO 0003824: catalytic activity; GO 0003854: 3-beta-hydroxy-delta5-steroid dehydrogenase activity; GO 0004459: L-lactate dehydrogenase activity; GO 0008746: NAD(P)+ transhydrogenase activity; GO 0016491: oxidoreductase activity; GO 0016614: oxidoreductase activity, acting on CH-OH group of donors; GO 0016615: malate dehydrogenase activity; GO 0016616: oxidoreductase…
Unigene0008462	HACL	87.17	92.82	93.98	13.94	14.36	10.58	-2.81692	1.19953e-31	8.55784e-30	ko04146: Peroxisome	GO 0000287: magnesium ion binding; GO 0003824: catalytic activity; GO 0003984: acetolactate synthase activity; GO 0008949: oxalyl-CoA decarboxylase activity; GO 0009028: tartronate-semialdehyde synthase activity; GO 0016823: hydrolase activity, acting on acid carbon-carbon bonds, in ketonic substances; GO 0030976: thiamine pyrophosphate binding; GO 0047112: pyruvate oxidase activity; GO 0047434: …
Unigene0008466	RID2	17.25	19.81	17.57	6	5.56	4.68	-1.75014	8.76329e-06	0.000106855	-	GO 0003674: molecular function; GO 0003824: catalytic activity; GO 0008168: methyltransferase activity; GO 0008171: O-methyltransferase activity; GO 0008173: RNA methyltransferase activity; GO 0008649: rRNA methyltransferase activity; GO 0008689: 3-demethylubiquinone-9 3-O-methyltransferase activity; GO 0008757: S-adenosylmethionine-dependent methyltransferase activity; GO 0016435: rRNA (guanine)…
Unigene0008472	CBSX3	54.29	58.01	71.64	16.22	15.71	12.05	-2.06432	3.84024e-10	7.65668e-09	-	GO 0003674: molecular function; GO 0003938: IMP dehydrogenase activity; GO 0004122: cystathionine beta-synthase activity; GO 0005488: binding; GO 0005524: ATP binding; GO 0015095: magnesium ion transmembrane transporter activity; GO 0015220: choline transmembrane transporter activity; GO 0016853: isomerase activity; GO 0031263: amine-transporting ATPase activity; GO 0043167: ion binding; GO 00431…
Unigene0008476	SODCC.2	46.61	43.61	49.85	14.13	17.79	12.14	-1.66861	1.06869e-05	0.000128806	ko04146: Peroxisome	GO 0003674: molecular function; GO 0003824: catalytic activity; GO 0004784: superoxide dismutase activity; GO 0005488: binding; GO 0005507: copper ion binding; GO 0008270: zinc ion binding; GO 0016209: antioxidant activity; GO 0016491: oxidoreductase activity; GO 0016721: oxidoreductase activity, acting on superoxide radicals as acceptor; GO 0043167: ion binding; GO 0043169: cation binding; GO 00…
Unigene0008489	-	0	0	0	0.31	1.48	0.77	9.73697	0.000429279	0.00394267	-	-
Unigene0008490	-	2.62	3.72	3.1	0.43	0.69	0.65	-2.41504	0.000758113	0.00662952	-	GO 0003674: molecular function; GO 0003824: catalytic activity; GO 0004842: ubiquitin-protein transferase activity; GO 0005488: binding; GO 0005515: protein binding; GO 0008270: zinc ion binding; GO 0016740: transferase activity; GO 0019787: ubiquitin-like protein transferase activity; GO 0043167: ion binding; GO 0043169: cation binding; GO 0046872: metal ion binding; GO 0046914: transition metal…
Unigene0008494	-	0.29	0.62	0.56	1.99	2.45	2.47	2.23287	1.18242e-11	2.72653e-10	-	GO 0008270: zinc ion binding
Unigene0008512	-	1.41	1.12	1.33	8.89	7.19	7.42	2.60599	1.51805e-29	1.0013e-27	-	-
Unigene0008516	-	2.71	2.57	4.17	16.58	14.61	10.62	2.14546	2.94044e-18	1.08951e-16	-	GO 0046872: metal ion binding
Unigene0008548	-	2.13	2.14	1.59	0.25	0.32	0.31	-2.73533	0.00596573	0.0417733	-	-
Unigene0008553	-	6.13	6.18	7.65	67	65.68	49.96	3.19382	3.11504e-78	8.80742e-76	-	-
Unigene0008555	EF1	339.34	316.89	444.21	103.67	77.9	70.94	-2.12367	2.48112e-11	5.56752e-10	ko03013: RNA transport	GO 0003746: translation elongation factor activity; GO 0003924: GTPase activity; GO 0004781: sulfate adenylyltransferase (ATP) activity; GO 0005525: GTP binding
Unigene0008570	-	0	0.09	0	1.8	0.24	0.87	5.01495	0.00603867	0.0422422	-	-
Unigene0008580	IGS1	4.03	4.05	3.03	0.18	0.06	0.62	-3.69138	3.72166e-07	5.40497e-06	-	-
Unigene0008581	SUC2	2.8	2.68	3.28	18.7	15.17	17.69	2.55725	2.09913e-55	3.29162e-53	-	GO 0003674: molecular function; GO 0005215: transporter activity; GO 0005351: sugar proton symporter activity; GO 0005402: cation sugar symporter activity; GO 0008324: cation transmembrane transporter activity; GO 0008506: sucrose proton symporter activity; GO 0008515: sucrose transmembrane transporter activity; GO 0009669: sucrose monovalent cation symporter activity; GO 0015075: ion transmembra…
Unigene0008589	-	34.56	39.07	15.54	9.02	8.19	15.36	-1.45301	0.00131069	0.0109014	-	-
Unigene0008596	TOM9-2	10.34	13.3	18.73	4.2	2.89	2.92	-2.0816	0.00015797	0.00156725	-	-
Unigene0008600	ACA1	23.4	25.15	20.17	3.79	4.28	4.06	-2.50215	1.00516e-25	5.53076e-24	-	GO 0000166: nucleotide binding; GO 0003674: molecular function; GO 0003824: catalytic activity; GO 0004008: copper-exporting ATPase activity; GO 0004647: phosphoserine phosphatase activity; GO 0005215: transporter activity; GO 0005216: ion channel activity; GO 0005261: cation channel activity; GO 0005262: calcium channel activity; GO 0005375: copper ion transmembrane transporter activity; GO 0005…
Unigene0008604	prfA	7.75	8.83	8.36	2.22	2.83	2.66	-1.69366	0.000280623	0.00266499	-	GO 0003747: translation release factor activity
Unigene0008611	FKBP65	13.18	16.51	10.37	4.4	4.05	5.44	-1.52812	8.91704e-05	0.000924607	-	GO 0003755: peptidyl-prolyl cis-trans isomerase activity; GO 0005515: protein binding; GO 0051082: unfolded protein binding
Unigene0008619	DCR	2.41	3.11	1.97	25.93	30.83	27.15	3.48581	1.07857e-86	3.6572e-84	-	GO 0003674: molecular function; GO 0003824: catalytic activity; GO 0016740: transferase activity; GO 0016746: transferase activity, transferring acyl groups; GO 0016747: transferase activity, transferring acyl groups other than amino-acyl groups
Unigene0008632	At1g11820	20.01	23.44	19.26	1.02	1.23	1.52	-4.05606	1.65389e-39	1.58473e-37	-	-
Unigene0008634	-	3.8	4.03	3.6	0.95	0.93	0.86	-2.06058	1.13143e-06	1.56014e-05	ko03010: Ribosome	GO 0003735: structural constituent of ribosome
Unigene0008636	At4g06599	30.07	34.63	29.52	13.83	13.31	14.34	-1.18362	0.00324738	0.0245114	-	GO 0003674: molecular function; GO 0003824: catalytic activity; GO 0004721: phosphoprotein phosphatase activity; GO 0004722: protein serine/threonine phosphatase activity; GO 0005515: protein binding; GO 0016787: hydrolase activity; GO 0016788: hydrolase activity, acting on ester bonds; GO 0016791: phosphatase activity; GO 0042578: phosphoric ester hydrolase activity
Unigene0008642	GDCSP	30.66	31.21	23.94	8.39	7.94	10.46	-1.67945	1.11988e-10	2.36457e-09	ko01100: Metabolic pathways; ko01110: Biosynthesis of secondary metabolites; ko01200: Carbon metabolism; ko00630: Glyoxylate and dicarboxylate metabolism; ko00260: Glycine, serine and threonine metabolism	GO 0003674: molecular function; GO 0003824: catalytic activity; GO 0003961: O-acetylhomoserine aminocarboxypropyltransferase activity; GO 0004124: cysteine synthase activity; GO 0004375: glycine dehydrogenase (decarboxylating) activity; GO 0004837: tyrosine decarboxylase activity; GO 0016491: oxidoreductase activity; GO 0016638: oxidoreductase activity, acting on the CH-NH2 group of donors; GO 00…
Unigene0008646	GLDP1	21.95	26.47	17.64	5.48	5.5	10.98	-1.5889	0.000813454	0.00706941	ko01100: Metabolic pathways; ko01110: Biosynthesis of secondary metabolites; ko01200: Carbon metabolism; ko00630: Glyoxylate and dicarboxylate metabolism; ko00260: Glycine, serine and threonine metabolism	GO 0003674: molecular function; GO 0003824: catalytic activity; GO 0004375: glycine dehydrogenase (decarboxylating) activity; GO 0016491: oxidoreductase activity; GO 0016638: oxidoreductase activity, acting on the CH-NH2 group of donors; GO 0016642: oxidoreductase activity, acting on the CH-NH2 group of donors, disulfide as acceptor
Unigene0008651	ILL5	18.65	16.61	19.89	3.18	3.21	3.51	-2.47786	2.78882e-16	9.02976e-15	-	GO 0003674: molecular function; GO 0003824: catalytic activity; GO 0004180: carboxypeptidase activity; GO 0004222: metalloendopeptidase activity; GO 0005488: binding; GO 0008777: acetylornithine deacetylase activity; GO 0009014: succinyl-diaminopimelate desuccinylase activity; GO 0010178: IAA-amino acid conjugate hydrolase activity; GO 0016787: hydrolase activity; GO 0016810: hydrolase activity, …
Unigene0008672	BCB	0	0	0	0.5	0.32	1.42	9.54432	0.00375563	0.0278557	-	GO 0009055: electron carrier activity
Unigene0008673	EDR2	26.5	28.18	23.3	9.87	8.69	11.3	-1.38489	5.15655e-06	6.48823e-05	-	GO 0008289: lipid binding
Unigene0008698	PIGO	9.93	9.86	8.88	1.62	1.93	1.87	-2.40318	2.15619e-15	6.54334e-14	ko01100: Metabolic pathways; ko00563: Glycosylphosphatidylinositol(GPI)-anchor biosynthesis	-
Unigene0008716	At4g01570	5.79	5.95	4.65	0.54	0.46	0.82	-3.17081	5.38055e-18	1.96823e-16	-	GO 0003674: molecular function; GO 0003676: nucleic acid binding; GO 0003723: RNA binding; GO 0003824: catalytic activity; GO 0004518: nuclease activity; GO 0004519: endonuclease activity; GO 0005488: binding; GO 0016787: hydrolase activity; GO 0016788: hydrolase activity, acting on ester bonds; GO 0097159: organic cyclic compound binding; GO 1901363: heterocyclic compound binding
Unigene0008735	-	10.47	12.25	5.54	0	0.11	0.19	-6.55766	3.58825e-16	1.15369e-14	-	-
Unigene0008736	At1g02150	6.26	6.77	6.96	1.6	1.8	1.64	-1.98778	1.64586e-07	2.50062e-06	-	GO 0003674: molecular function; GO 0003676: nucleic acid binding; GO 0003723: RNA binding; GO 0003729: mRNA binding; GO 0003824: catalytic activity; GO 0004518: nuclease activity; GO 0004519: endonuclease activity; GO 0005215: transporter activity; GO 0005488: binding; GO 0005515: protein binding; GO 0016787: hydrolase activity; GO 0016788: hydrolase activity, acting on ester bonds; GO 0097159: o…
Unigene0008748	-	0	0	0.5	0.93	2.55	1.88	3.42223	0.00696372	0.0478677	-	-
Unigene0008760	NEDD1	8.37	8	6.32	0.47	1.08	0.68	-3.34694	8.13923e-11	1.74665e-09	-	-
Unigene0008761	NEDD1	7.21	7.58	5.69	0.44	0.62	0.46	-3.75207	1.59894e-12	3.96137e-11	-	GO 0005515: protein binding
Unigene0008762	NEDD1	5.18	4.69	3.68	1.86	1.26	1.47	-1.56173	0.0017566	0.0141753	-	GO 0005515: protein binding
Unigene0008770	COX15	7.26	7.7	6.09	2.95	2.64	3.16	-1.26647	0.000855495	0.00740012	ko01100: Metabolic pathways; ko01110: Biosynthesis of secondary metabolites; ko00190: Oxidative phosphorylation; ko00860: Porphyrin and chlorophyll metabolism	GO 0003674: molecular function; GO 0003824: catalytic activity; GO 0004129: cytochrome-c oxidase activity; GO 0004672: protein kinase activity; GO 0005215: transporter activity; GO 0005488: binding; GO 0005524: ATP binding; GO 0008324: cation transmembrane transporter activity; GO 0009055: electron carrier activity; GO 0015002: heme-copper terminal oxidase activity; GO 0015075: ion transmembrane …
Unigene0008775	-	17.82	19.41	21.6	6.68	7.64	6.92	-1.46977	0.000746408	0.00653089	-	-
Unigene0008785	CRT3	15.07	21.51	7.8	1.58	1.61	2.03	-3.08779	4.29261e-13	1.11112e-11	ko04141: Protein processing in endoplasmic reticulum; ko04145: Phagosome	GO 0003674: molecular function; GO 0005488: binding; GO 0005509: calcium ion binding; GO 0005515: protein binding; GO 0030246: carbohydrate binding; GO 0043167: ion binding; GO 0043169: cation binding; GO 0046872: metal ion binding; GO 0051082: unfolded protein binding
Unigene0008787	RPL23A	130.55	142.58	107.98	36.16	31.5	42.44	-1.79139	7.19858e-13	1.83235e-11	ko03010: Ribosome	GO 0003735: structural constituent of ribosome
Unigene0008789	-	0	0	0	0.49	1	0.06	9.01309	0.00668589	0.0462069	-	-
Unigene0008802	-	1.91	2.98	1.62	0	0.21	0.21	-3.9542	0.00157483	0.0128609	-	-
Unigene0008808	At2g37230	10.92	12.02	9.85	1.19	1.11	1.29	-3.1912	5.3356e-38	4.85434e-36	-	GO 0003674: molecular function; GO 0003676: nucleic acid binding; GO 0003723: RNA binding; GO 0003729: mRNA binding; GO 0003824: catalytic activity; GO 0004518: nuclease activity; GO 0004519: endonuclease activity; GO 0005488: binding; GO 0016787: hydrolase activity; GO 0016788: hydrolase activity, acting on ester bonds; GO 0097159: organic cyclic compound binding; GO 1901363: heterocyclic compou…
Unigene0008817	BZIP53	40.54	33.25	47.96	337.23	348.48	235.91	2.92025	2.24657e-59	3.96995e-57	-	GO 0003700: transcription factor activity, sequence-specific DNA binding
Unigene0008825	At1g13580	11.74	11.52	12.1	3.51	3.47	2.77	-1.85864	7.09101e-06	8.74645e-05	ko01100: Metabolic pathways; ko00600: Sphingolipid metabolism	-
Unigene0008841	MAF1	14.88	12.61	15.22	4.32	3.64	2.94	-1.97025	2.52819e-06	3.32354e-05	-	-
Unigene0008849	GA17800	4.62	4.58	5.37	0.23	0.32	0.47	-3.83636	4.80532e-19	1.8592e-17	-	GO 0003674: molecular function; GO 0003824: catalytic activity; GO 0004175: endopeptidase activity; GO 0004222: metalloendopeptidase activity; GO 0005488: binding; GO 0008233: peptidase activity; GO 0008237: metallopeptidase activity; GO 0016787: hydrolase activity; GO 0030246: carbohydrate binding; GO 0043167: ion binding; GO 0043169: cation binding; GO 0046872: metal ion binding; GO 0070011: pe…
Unigene0008851	At3g47110	2.06	2.23	1.03	3.71	3.74	5.54	1.2879	2.3129e-10	4.71143e-09	-	GO 0004672: protein kinase activity; GO 0005515: protein binding; GO 0005524: ATP binding
Unigene0008855	CTPA2	4.6	5.02	4.95	1.15	0.78	1.57	-2.05757	9.55441e-05	0.000985248	-	GO 0004252: serine-type endopeptidase activity; GO 0005515: protein binding; GO 0008236: serine-type peptidase activity; GO 0045152: antisigma factor binding
Unigene0008860	Acot9	2.6	3.1	2.78	13.91	12	17.27	2.34823	3.86011e-36	3.28736e-34	-	-
Unigene0008861	Acot9	3.82	3.84	2.94	1.17	1.03	1.14	-1.66614	0.00200672	0.0159749	-	-
Unigene0008865	-	0.07	0.14	0	0.92	1.38	0.8	3.88381	0.000241671	0.00232219	-	-
Unigene0008877	HDA8	5.06	4.68	3.48	0.48	0.41	0.45	-3.30242	6.0725e-09	1.08518e-07	-	GO 0003674: molecular function; GO 0003824: catalytic activity; GO 0004407: histone deacetylase activity; GO 0005488: binding; GO 0016787: hydrolase activity; GO 0016810: hydrolase activity, acting on carbon-nitrogen (but not peptide) bonds; GO 0016811: hydrolase activity, acting on carbon-nitrogen (but not peptide) bonds, in linear amides; GO 0017136: NAD-dependent histone deacetylase activity; …
Unigene0008879	-	3.35	3.76	3.8	45.21	45.7	37.32	3.55501	1.55407e-76	4.26279e-74	-	-
Unigene0008890	-	7.19	6.43	5.31	171.72	179.88	189.67	4.8376	2.13993e-245	5.17469e-242	-	-
Unigene0008905	-	1.16	1.27	1.09	0	0	0.04	-6.45943	0.000395257	0.00365027	-	-
Unigene0008906	SSU1	78.08	76.86	63.73	10.46	8.77	12.74	-2.77396	5.48971e-32	3.96268e-30	ko01100: Metabolic pathways; ko01110: Biosynthesis of secondary metabolites; ko01230: Biosynthesis of amino acids; ko01210: 2-Oxocarboxylic acid metabolism; ko00290: Valine, leucine and isoleucine biosynthesis; ko00660: C5-Branched dibasic acid metabolism	GO 0003674: molecular function; GO 0003824: catalytic activity; GO 0003861: 3-isopropylmalate dehydratase activity; GO 0003994: aconitate hydratase activity; GO 0004409: homoaconitate hydratase activity; GO 0016829: lyase activity; GO 0016835: carbon-oxygen lyase activity; GO 0016836: hydro-lyase activity; GO 0047456: 2-methylisocitrate dehydratase activity
Unigene0008907	CALS2	56.72	60.35	44.68	9.58	8.55	9.38	-2.55574	1.7911e-38	1.65245e-36	-	GO 0003674: molecular function; GO 0003824: catalytic activity; GO 0003843: 1,3-beta-D-glucan synthase activity; GO 0008194: UDP-glycosyltransferase activity; GO 0016740: transferase activity; GO 0016757: transferase activity, transferring glycosyl groups; GO 0016758: transferase activity, transferring hexosyl groups; GO 0035251: UDP-glucosyltransferase activity; GO 0046527: glucosyltransferase a…
Unigene0008912	RH50	4.42	4.45	3.11	1.14	0.76	0.61	-2.25487	0.000130554	0.0013124	-	GO 0000166: nucleotide binding; GO 0003674: molecular function; GO 0003676: nucleic acid binding; GO 0003677: DNA binding; GO 0003723: RNA binding; GO 0003724: RNA helicase activity; GO 0003824: catalytic activity; GO 0004003: ATP-dependent DNA helicase activity; GO 0004004: ATP-dependent RNA helicase activity; GO 0004386: helicase activity; GO 0005488: binding; GO 0005524: ATP binding; GO 000802…
Unigene0008920	-	2	1.22	0.7	0	0	0	-10.3517	0.00209525	0.0165952	-	-
Unigene0008928	-	0.67	0.57	0.06	0.77	2.25	1.34	1.74582	0.00482114	0.0347	-	-
Unigene0008938	PHT1-4	6.67	8.32	6.25	1.01	1.51	1.65	-2.34866	6.72693e-08	1.06852e-06	-	GO 0003674: molecular function; GO 0005215: transporter activity; GO 0005315: inorganic phosphate transmembrane transporter activity; GO 0008028: monocarboxylic acid transmembrane transporter activity; GO 0008509: anion transmembrane transporter activity; GO 0015075: ion transmembrane transporter activity; GO 0015114: phosphate ion transmembrane transporter activity; GO 0015291: secondary active …
Unigene0008947	-	3.92	3.89	2.59	10.21	9.92	12.3	1.64075	5.05803e-25	2.70852e-23	-	-
Unigene0008962	-	8.17	7.74	8.47	0.69	0.05	0.17	-4.74369	1.39326e-13	3.72928e-12	-	-
Unigene0008965	ABCB26	4.07	4.62	3.95	1.73	1.68	1.96	-1.235	0.00631278	0.0439023	ko02010: ABC transporters	GO 0005260: channel-conductance-controlling ATPase activity; GO 0005319: lipid transporter activity; GO 0005524: ATP binding; GO 0008565: protein transporter activity; GO 0009381: excinuclease ABC activity; GO 0015220: choline transmembrane transporter activity; GO 0015221: lipopolysaccharide transmembrane transporter activity; GO 0015412: molybdate transmembrane-transporting ATPase activity; GO …
Unigene0008980	Os05g0277500	7.74	9.2	14.08	1.64	1.07	0.99	-3.0676	8.33741e-09	1.47105e-07	-	-
Unigene0008985	At4g25140	7.94	5.72	8.9	22.15	23.49	13.21	1.38328	8.18404e-11	1.75544e-09	-	-
Unigene0008986	dnajb6-a	5.35	5.75	7.25	28.29	29.85	21.67	2.12079	3.71523e-23	1.83446e-21	-	GO 0005515: protein binding
Unigene0008994	-	2.77	3.11	4.21	0.5	0.66	0.7	-2.43955	0.00105875	0.00899487	ko04122: Sulfur relay system	GO 0000166: nucleotide binding; GO 0003674: molecular function; GO 0003677: DNA binding; GO 0003824: catalytic activity; GO 0004792: thiosulfate sulfurtransferase activity; GO 0005488: binding; GO 0005515: protein binding; GO 0005524: ATP binding; GO 0008144: drug binding; GO 0008265: Mo-molybdopterin cofactor sulfurase activity; GO 0008641: small protein activating enzyme activity; GO 0016740: t…
Unigene0008995	MOCS3	27.83	24.46	27.77	6.81	5.45	5.63	-2.16193	9.04063e-14	2.45274e-12	ko04122: Sulfur relay system	GO 0000166: nucleotide binding; GO 0003674: molecular function; GO 0003677: DNA binding; GO 0003824: catalytic activity; GO 0004792: thiosulfate sulfurtransferase activity; GO 0005488: binding; GO 0005515: protein binding; GO 0005524: ATP binding; GO 0008144: drug binding; GO 0008265: Mo-molybdopterin cofactor sulfurase activity; GO 0008641: small protein activating enzyme activity; GO 0016740: t…
Unigene0008998	NPF8.3	1.45	1.53	2.46	6.95	7.1	4.91	1.80128	8.57877e-05	0.000892554	-	GO 0015295: solute proton symporter activity; GO 0015333: peptide proton symporter activity
Unigene0009005	-	0	0	0	3.04	2.05	2.67	11.3369	2.66813e-10	5.39913e-09	-	-
Unigene0009022	GLT1	8.38	8.84	5.41	14.89	15.9	22.26	1.22912	1.66527e-22	7.87148e-21	ko01100: Metabolic pathways; ko01110: Biosynthesis of secondary metabolites; ko01230: Biosynthesis of amino acids; ko00250: Alanine, aspartate and glutamate metabolism; ko00910: Nitrogen metabolism	GO 0000166: nucleotide binding; GO 0003674: molecular function; GO 0003824: catalytic activity; GO 0004148: dihydrolipoyl dehydrogenase activity; GO 0004355: glutamate synthase (NADPH) activity; GO 0004362: glutathione-disulfide reductase activity; GO 0004499: N,N-dimethylaniline monooxygenase activity; GO 0004729: oxygen-dependent protoporphyrinogen oxidase activity; GO 0004791: thioredoxin-disu…
Unigene0009026	CLPP6	15.59	15.61	16.96	4.93	7.3	4.94	-1.48795	0.0035962	0.0268074	-	GO 0003674: molecular function; GO 0003824: catalytic activity; GO 0004175: endopeptidase activity; GO 0004176: ATP-dependent peptidase activity; GO 0004252: serine-type endopeptidase activity; GO 0008233: peptidase activity; GO 0008236: serine-type peptidase activity; GO 0016787: hydrolase activity; GO 0017171: serine hydrolase activity; GO 0070011: peptidase activity, acting on L-amino acid pep…
Unigene0009036	-	1.19	1.06	1.2	2.38	3.33	2.46	1.24374	1.3631e-06	1.85913e-05	-	-
Unigene0009058	PGLP2	8.97	8.2	6.05	1.95	2.8	2.64	-1.65172	0.00164801	0.013399	ko01100: Metabolic pathways; ko01110: Biosynthesis of secondary metabolites; ko01200: Carbon metabolism; ko00630: Glyoxylate and dicarboxylate metabolism	GO 0003674: molecular function; GO 0003824: catalytic activity; GO 0004401: histidinol-phosphatase activity; GO 0004672: protein kinase activity; GO 0004674: protein serine/threonine kinase activity; GO 0008962: phosphatidylglycerophosphatase activity; GO 0008967: phosphoglycolate phosphatase activity; GO 0016301: kinase activity; GO 0016740: transferase activity; GO 0016772: transferase activity…
Unigene0009080	-	0.39	0.13	0	3.64	3.1	1.35	3.95956	8.92625e-07	1.24542e-05	-	-
Unigene0009081	-	1.5	1.7	0.68	5.81	5.34	7.46	2.26195	4.57451e-17	1.56381e-15	-	-
Unigene0009093	At3g60050	7.8	8.27	9.24	1.78	2.75	2.68	-1.81164	2.58089e-05	0.000291958	-	GO 0003674: molecular function; GO 0003676: nucleic acid binding; GO 0003723: RNA binding; GO 0003824: catalytic activity; GO 0004518: nuclease activity; GO 0004519: endonuclease activity; GO 0005488: binding; GO 0016787: hydrolase activity; GO 0016788: hydrolase activity, acting on ester bonds; GO 0097159: organic cyclic compound binding; GO 1901363: heterocyclic compound binding
Unigene0009094	WLIM1	18.34	15.22	19.03	3.3	2.77	2.79	-2.56941	1.73713e-11	3.9472e-10	-	GO 0003674: molecular function; GO 0005488: binding; GO 0043167: ion binding; GO 0043169: cation binding; GO 0046872: metal ion binding
Unigene0009097	-	0	0	0	5.65	3.73	2.29	11.9256	7.96947e-11	1.71102e-09	-	-
Unigene0009103	PAP	2.98	3.4	2.06	0.37	0.13	0.57	-2.97963	1.31474e-05	0.00015633	-	GO 0003674: molecular function; GO 0003824: catalytic activity; GO 0003993: acid phosphatase activity; GO 0005488: binding; GO 0016787: hydrolase activity; GO 0016788: hydrolase activity, acting on ester bonds; GO 0016791: phosphatase activity; GO 0042578: phosphoric ester hydrolase activity; GO 0043167: ion binding; GO 0043169: cation binding; GO 0046872: metal ion binding
Unigene0009115	NPF5.2	0.23	0.13	0.08	9.17	9.71	9.25	5.99846	1.80994e-51	2.59463e-49	-	GO 0015333: peptide proton symporter activity; GO 0022857: transmembrane transporter activity
Unigene0009119	OST1A	109.41	112.23	112.86	36.54	34.49	33.26	-1.68141	1.00065e-11	2.32078e-10	ko01100: Metabolic pathways; ko04141: Protein processing in endoplasmic reticulum; ko00510: N-Glycan biosynthesis; ko00513: Various types of N-glycan biosynthesis	GO 0003674: molecular function; GO 0003824: catalytic activity; GO 0004576: oligosaccharyl transferase activity; GO 0004579: dolichyl-diphosphooligosaccharide-protein glycotransferase activity; GO 0016740: transferase activity; GO 0016757: transferase activity, transferring glycosyl groups; GO 0016758: transferase activity, transferring hexosyl groups
Unigene0009131	RH46	15.83	16.85	14.67	6.11	6.16	8.51	-1.18817	0.00102643	0.00874288	ko03040: Spliceosome	GO 0000166: nucleotide binding; GO 0003674: molecular function; GO 0003676: nucleic acid binding; GO 0003677: DNA binding; GO 0003690: double-stranded DNA binding; GO 0003723: RNA binding; GO 0003724: RNA helicase activity; GO 0003824: catalytic activity; GO 0004003: ATP-dependent DNA helicase activity; GO 0004004: ATP-dependent RNA helicase activity; GO 0004386: helicase activity; GO 0004672: pr…
Unigene0009152	At1g60990	4.91	5.29	3.61	0.78	0.62	1.36	-2.32297	4.73616e-08	7.66747e-07	-	GO 0004047: aminomethyltransferase activity; GO 0005542: folic acid binding; GO 0020037: heme binding
Unigene0009165	ACP1	132.43	116.14	170.98	53.13	50.88	37.07	-1.57233	1.56986e-05	0.000184115	-	GO 0000036: ACP phosphopantetheine attachment site binding involved in fatty acid biosynthetic process
Unigene0009170	JA2L	14.93	16.07	10.26	163.52	162.46	277.81	3.87123	9.72955e-114	5.19796e-111	-	GO 0003677: DNA binding
Unigene0009173	SYN4	4.84	5.79	3.45	10.64	10.73	12.43	1.26338	4.72033e-23	2.31334e-21	-	GO 0003674: molecular function; GO 0003682: chromatin binding; GO 0005488: binding; GO 0005515: protein binding
Unigene0009188	WAV3	44.4	46.11	43.67	135.15	150.67	148.68	1.69519	2.552e-58	4.37506e-56	-	GO 0008270: zinc ion binding; GO 0046872: metal ion binding; GO 0061630: ubiquitin protein ligase activity; GO 0097602: cullin family protein binding
Unigene0009189	PIX13	9.57	12.43	7.65	0.4	0.38	0.31	-4.76563	1.06083e-22	5.0983e-21	-	GO 0004672: protein kinase activity; GO 0005524: ATP binding
Unigene0009196	PIMT1	15	15.34	17.86	35.58	35.69	28.51	1.04972	4.99897e-16	1.59222e-14	-	GO 0003674: molecular function; GO 0003824: catalytic activity; GO 0004719: protein-L-isoaspartate (D-aspartate) O-methyltransferase activity; GO 0008168: methyltransferase activity; GO 0008171: O-methyltransferase activity; GO 0008276: protein methyltransferase activity; GO 0008757: S-adenosylmethionine-dependent methyltransferase activity; GO 0010340: carboxyl-O-methyltransferase activity; GO 0…
Unigene0009206	trmt10a	3.46	4.47	2.51	0.61	0.87	1	-2.07371	6.4203e-05	0.000682776	-	-
Unigene0009218	AMT3-1	14.65	15.88	13.7	3.47	3.22	4.1	-2.03533	5.44061e-10	1.07283e-08	-	GO 0003674: molecular function; GO 0005215: transporter activity; GO 0008324: cation transmembrane transporter activity; GO 0008519: ammonium transmembrane transporter activity; GO 0015075: ion transmembrane transporter activity; GO 0022857: transmembrane transporter activity
Unigene0009220	TMN11	45.56	40.93	45.34	13.59	12.29	11.18	-1.83074	3.62599e-12	8.7132e-11	-	-
Unigene0009230	PHYA1	22.44	21.85	22.02	8.9	8.93	7.6	-1.38269	1.94075e-05	0.000224321	ko04712: Circadian rhythm - plant	GO 0000155: phosphorelay sensor kinase activity; GO 0000156: phosphorelay response regulator activity; GO 0003674: molecular function; GO 0003676: nucleic acid binding; GO 0003723: RNA binding; GO 0003729: mRNA binding; GO 0003824: catalytic activity; GO 0004672: protein kinase activity; GO 0004673: protein histidine kinase activity; GO 0004871: signal transducer activity; GO 0005488: binding; GO…
Unigene0009241	SAE1A	7.54	6.82	6.42	2.11	1.68	2.2	-1.79457	4.49883e-06	5.69889e-05	ko04120: Ubiquitin mediated proteolysis	GO 0003674: molecular function; GO 0003824: catalytic activity; GO 0004839: ubiquitin activating enzyme activity; GO 0005488: binding; GO 0005515: protein binding; GO 0008022: protein C-terminus binding; GO 0008047: enzyme activator activity; GO 0008641: small protein activating enzyme activity; GO 0016874: ligase activity; GO 0016877: ligase activity, forming carbon-sulfur bonds; GO 0019899: enz…
Unigene0009245	-	0.91	0.54	1.31	0	0.13	0.1	-3.58496	0.00451485	0.0327107	-	-
Unigene0009302	-	0.5	0.56	0.95	3.93	3.45	3.37	2.41907	1.63313e-05	0.000190975	-	-
Unigene0009305	At1g63850	17.76	15.89	16.64	35.21	37.6	37.61	1.13466	2.44748e-27	1.46133e-25	-	-
Unigene0009343	RR24	23.93	26.49	18.41	2.75	2.9	3.3	-2.94308	6.07747e-30	4.0704e-28	ko04075: Plant hormone signal transduction	GO 0000156: phosphorelay response regulator activity; GO 0003674: molecular function; GO 0003676: nucleic acid binding; GO 0003677: DNA binding; GO 0003700: transcription factor activity, sequence-specific DNA binding; GO 0004673: protein histidine kinase activity; GO 0005488: binding; GO 0005524: ATP binding; GO 0060089: molecular transducer activity; GO 0097159: organic cyclic compound binding;…
Unigene0009350	MAPKKK3	4.67	4.13	2.19	0.21	0.04	0.09	-5.01451	3.78161e-15	1.12969e-13	-	GO 0000166: nucleotide binding; GO 0003674: molecular function; GO 0003824: catalytic activity; GO 0004672: protein kinase activity; GO 0004674: protein serine/threonine kinase activity; GO 0004709: MAP kinase kinase kinase activity; GO 0005488: binding; GO 0005524: ATP binding; GO 0008144: drug binding; GO 0016301: kinase activity; GO 0016740: transferase activity; GO 0016772: transferase activi…
Unigene0009352	ERF105	3.47	3.24	3.19	0.18	0	0.23	-4.59373	2.37129e-08	3.96754e-07	-	GO 0003700: transcription factor activity, sequence-specific DNA binding
Unigene0009361	-	4.33	5.03	4.96	0.68	0.16	0.42	-3.50654	4.32892e-05	0.00047299	-	-
Unigene0009369	PIP5K9	16.78	17.36	14.66	3.57	3.42	4.59	-2.07525	9.00957e-14	2.44504e-12	ko01100: Metabolic pathways; ko04144: Endocytosis; ko00562: Inositol phosphate metabolism; ko04070: Phosphatidylinositol signaling system	GO 0000166: nucleotide binding; GO 0003674: molecular function; GO 0003824: catalytic activity; GO 0005488: binding; GO 0005524: ATP binding; GO 0008144: drug binding; GO 0016301: kinase activity; GO 0016307: phosphatidylinositol phosphate kinase activity; GO 0016308: 1-phosphatidylinositol-4-phosphate 5-kinase activity; GO 0016740: transferase activity; GO 0016772: transferase activity, transfer…
Unigene0009375	-	13.31	11.99	10.16	1.72	1.18	1.43	-3.03375	6.77895e-18	2.46115e-16	-	GO 0046872: metal ion binding
Unigene0009376	rnf217	3.54	3.1	4.02	0.53	0.49	0.45	-2.85832	1.98036e-05	0.000228641	-	GO 0046872: metal ion binding
Unigene0009382	-	7.19	7.12	8.12	2.05	1.51	2.04	-2.00193	1.19903e-06	1.64594e-05	-	GO 0003779: actin binding
Unigene0009383	SKP2A	12.2	11.1	13.41	68.18	71.99	58.64	2.43715	1.61222e-62	3.11889e-60	ko04120: Ubiquitin mediated proteolysis	GO 0005515: protein binding
Unigene0009385	PSAT1	146.19	154.67	129.6	55.07	47.91	55.49	-1.44167	7.76376e-09	1.37379e-07	ko01100: Metabolic pathways; ko01110: Biosynthesis of secondary metabolites; ko01200: Carbon metabolism; ko01230: Biosynthesis of amino acids; ko00270: Cysteine and methionine metabolism; ko00260: Glycine, serine and threonine metabolism; ko00750: Vitamin B6 metabolism	GO 0004648: O-phospho-L-serine 2-oxoglutarate aminotransferase activity
Unigene0009386	TIM50	7.76	8.44	7.71	2.45	2.74	3.28	-1.49718	0.00160783	0.0131001	-	GO 0003674: molecular function; GO 0003824: catalytic activity; GO 0004721: phosphoprotein phosphatase activity; GO 0016787: hydrolase activity; GO 0016788: hydrolase activity, acting on ester bonds; GO 0016791: phosphatase activity; GO 0042578: phosphoric ester hydrolase activity
Unigene0009387	-	0.14	0.09	0.12	2.85	3.62	4	4.90276	9.54282e-13	2.40573e-11	-	-
Unigene0009392	-	2.71	1.36	0.63	6.74	4.03	6.91	1.91139	1.26798e-05	0.000151023	-	GO 0016655: oxidoreductase activity, acting on NAD(P)H, quinone or similar compound as acceptor
Unigene0009393	-	0	0	0	0.36	0.91	0.79	9.42347	0.000637019	0.00565671	-	-
Unigene0009394	GLIP5	12.06	17.47	11.82	0.08	0	0.15	-7.49011	4.03909e-16	1.29186e-14	-	-
Unigene0009397	PHL13	11	11.46	8.96	23.09	20.38	26.22	1.14927	6.23267e-28	3.8309e-26	-	-
Unigene0009422	-	0	0	0	0.24	1.53	0.83	9.75933	0.00114005	0.00961366	-	-
Unigene0009431	-	1.83	1.92	1.04	0.29	0	0.26	-3.12252	0.00123363	0.0103212	-	-
Unigene0009449	DSP4	8.2	7.43	5.72	1.16	1.4	1.61	-2.35612	3.70909e-07	5.38773e-06	-	GO 0001871: pattern binding; GO 0003674: molecular function; GO 0003824: catalytic activity; GO 0004721: phosphoprotein phosphatase activity; GO 0005488: binding; GO 0008138: protein tyrosine/serine/threonine phosphatase activity; GO 0016787: hydrolase activity; GO 0016788: hydrolase activity, acting on ester bonds; GO 0016791: phosphatase activity; GO 0019203: carbohydrate phosphatase activity; …
Unigene0009459	-	6.54	3.91	7.6	1.32	0.28	0.73	-2.9536	0.00283542	0.0217576	-	-
Unigene0009465	At2g31440	11.56	11.47	13.35	5.35	3.79	3.01	-1.58219	0.000479598	0.00437032	-	GO 0003674: molecular function; GO 0003824: catalytic activity; GO 0004175: endopeptidase activity; GO 0008233: peptidase activity; GO 0016787: hydrolase activity; GO 0070011: peptidase activity, acting on L-amino acid peptides
Unigene0009469	PAT	139.39	140.91	124.05	45.04	42.12	46.01	-1.60234	6.40014e-13	1.63545e-11	ko01100: Metabolic pathways; ko01110: Biosynthesis of secondary metabolites; ko01230: Biosynthesis of amino acids; ko00350: Tyrosine metabolism; ko00400: Phenylalanine, tyrosine and tryptophan biosynthesis; ko00360: Phenylalanine metabolism; ko00950: Isoquinoline alkaloid biosynthesis; ko00960: Tropane, piperidine and pyridine alkaloid biosynthesis	GO 0003824: catalytic activity; GO 0004400: histidinol-phosphate transaminase activity; GO 0004838: L-tyrosine 2-oxoglutarate aminotransferase activity; GO 0009016: succinyldiaminopimelate transaminase activity; GO 0030170: pyridoxal phosphate binding; GO 0047688: aspartate 4-decarboxylase activity; GO 0048472: threonine-phosphate decarboxylase activity
Unigene0009478	SBDS	7.58	7.89	6.21	13.9	13.4	16.86	1.02638	6.03124e-21	2.6179e-19	ko03008: Ribosome biogenesis in eukaryotes	GO 0003723: RNA binding
Unigene0009482	-	1.45	3.28	1.11	6.37	3.22	5.29	1.34933	4.67419e-05	0.000508357	-	-
Unigene0009500	-	1.49	2.83	0.65	0.1	0.04	0	-5.14975	8.708e-05	0.000904769	-	-
Unigene0009522	-	0	0	0	0	0.67	1.48	9.48516	0.00611992	0.0427357	-	GO 0003824: catalytic activity
Unigene0009568	PARG1	18.78	17.84	15.94	3.86	3.72	4.48	-2.12374	6.10114e-13	1.56209e-11	-	GO 0003674: molecular function; GO 0003824: catalytic activity; GO 0004553: hydrolase activity, hydrolyzing O-glycosyl compounds; GO 0004649: poly(ADP-ribose) glycohydrolase activity; GO 0016787: hydrolase activity; GO 0016798: hydrolase activity, acting on glycosyl bonds
Unigene0009570	HSFB2A	33.56	27.95	33.03	141.29	144.78	133.44	2.14971	1.23822e-57	2.0877e-55	-	GO 0003674: molecular function; GO 0003676: nucleic acid binding; GO 0003677: DNA binding; GO 0003700: transcription factor activity, sequence-specific DNA binding; GO 0005488: binding; GO 0043565: sequence-specific DNA binding; GO 0097159: organic cyclic compound binding; GO 1901363: heterocyclic compound binding
Unigene0009584	-	33.56	30.95	21.61	1.66	1.58	1.13	-4.30064	7.46774e-32	5.37362e-30	-	-
Unigene0009588	At4g29360	3.39	3.65	2.76	0.21	0.15	0.11	-4.38205	8.94752e-11	1.90984e-09	-	GO 0004553: hydrolase activity, hydrolyzing O-glycosyl compounds
Unigene0009594	-	0.07	0.17	0.72	2.19	1.01	1.65	2.33688	0.000777584	0.00678236	-	-
Unigene0009600	CNGC15C	16.94	16.86	14.6	1.61	1.19	1.21	-3.59333	1.75824e-37	1.58458e-35	ko04626: Plant-pathogen interaction	GO 0000166: nucleotide binding; GO 0003674: molecular function; GO 0005215: transporter activity; GO 0005216: ion channel activity; GO 0005244: voltage-gated ion channel activity; GO 0005249: voltage-gated potassium channel activity; GO 0005261: cation channel activity; GO 0005262: calcium channel activity; GO 0005267: potassium channel activity; GO 0005488: binding; GO 0005515: protein binding; …
Unigene0009602	-	0	0.31	0.4	1.82	0.46	1.6	2.45017	0.00708373	0.0485837	-	GO 0004791: thioredoxin-disulfide reductase activity
Unigene0009605	-	1.44	1.54	1.71	0.11	0	0	-5.41401	0.000143415	0.00143384	-	-
Unigene0009614	HINT4	1.89	1.88	1.08	0.31	0.31	0.5	-2.11449	0.00179507	0.0144527	ko01100: Metabolic pathways; ko00920: Sulfur metabolism	-
Unigene0009617	-	0.09	0.12	0.08	1.17	1	1.19	3.53434	0.000636557	0.00565316	-	-
Unigene0009646	QKY	1.36	1.82	2.55	0.39	0.51	0.18	-2.4075	0.000596896	0.00533313	-	-
Unigene0009647	HHO2	30.46	36.98	18.37	136.3	138.23	219.22	2.52456	5.52113e-50	7.46205e-48	-	GO 0003674: molecular function; GO 0003676: nucleic acid binding; GO 0003677: DNA binding; GO 0005488: binding; GO 0043565: sequence-specific DNA binding; GO 0097159: organic cyclic compound binding; GO 1901363: heterocyclic compound binding
Unigene0009648	EFM	1.37	1.89	0.74	1.42	4.49	5.79	1.54844	4.79765e-05	0.000520552	-	-
Unigene0009649	-	0.37	0.2	0.1	0.65	1.15	1.46	2.28264	1.35095e-05	0.000160262	-	-
Unigene0009662	PIX7	39.42	41.24	36.11	7.96	10.19	8.83	-2.11371	2.66516e-16	8.6446e-15	-	GO 0004672: protein kinase activity; GO 0005524: ATP binding
Unigene0009667	-	4.59	4.44	3.23	9.25	8.89	6.42	1.00235	5.85142e-05	0.000626529	-	GO 0003676: nucleic acid binding; GO 0004523: RNA-DNA hybrid ribonuclease activity
Unigene0009670	CIPK24	4.46	4.49	4.68	22.97	21.95	20.06	2.25321	9.44663e-58	1.60157e-55	-	-
Unigene0009674	-	12.35	14.63	8.21	3.69	3.49	5.74	-1.44556	0.000517739	0.00469089	-	-
Unigene0009687	-	1.06	1.57	1.23	0	0	0.18	-4.42253	0.000541356	0.00488176	-	GO 0003676: nucleic acid binding; GO 0008270: zinc ion binding
Unigene0009698	CBP60E	12.62	12.48	11.31	4.23	3.4	3.23	-1.74531	1.07592e-07	1.66835e-06	-	GO 0005516: calmodulin binding
Unigene0009702	CML5	1.88	2.23	2.21	4.08	4.78	5.36	1.16993	4.05319e-07	5.8607e-06	-	GO 0005509: calcium ion binding
Unigene0009704	SDI1	0	0	0	4.05	6.24	5.95	12.4023	5.28399e-16	1.67951e-14	-	GO 0005515: protein binding
Unigene0009723	PV42A	0.2	0.15	0.29	3.37	2.12	1.61	3.47168	4.27901e-13	1.10791e-11	-	-
Unigene0009739	FLS	285.19	285.16	275.2	26.01	22.11	19.98	-3.63416	3.82589e-70	9.1078e-68	ko01100: Metabolic pathways; ko01110: Biosynthesis of secondary metabolites; ko00941: Flavonoid biosynthesis	GO 0016491: oxidoreductase activity
Unigene0009740	-	1.23	1.31	0.75	0	0	0	-10.0989	0.000957071	0.00820767	-	-
Unigene0009741	-	18.85	19.82	19.21	6.47	6.45	6.96	-1.54175	0.000256677	0.00245637	-	-
Unigene0009750	SEC14	9.39	10.71	6.54	0.54	2.53	2.13	-2.35701	4.97457e-05	0.000538064	-	-
Unigene0009763	PME2.1	26.96	24.68	27.2	9.06	9	8.31	-1.58003	1.35848e-07	2.08259e-06	ko01100: Metabolic pathways; ko00040: Pentose and glucuronate interconversions	GO 0004857: enzyme inhibitor activity; GO 0030599: pectinesterase activity
Unigene0009764	PME2.2	1.51	1.64	2.61	0	0	0.07	-6.36257	3.93271e-05	0.000432682	ko01100: Metabolic pathways; ko00040: Pentose and glucuronate interconversions	GO 0004857: enzyme inhibitor activity; GO 0030599: pectinesterase activity
Unigene0009776	FLS2	1.92	1.24	0.63	0	0	0.09	-5.39613	0.0028675	0.0219799	ko04626: Plant-pathogen interaction; ko04016: MAPK signaling pathway - plant	GO 0000166: nucleotide binding; GO 0003674: molecular function; GO 0003824: catalytic activity; GO 0004672: protein kinase activity; GO 0004674: protein serine/threonine kinase activity; GO 0004675: transmembrane receptor protein serine/threonine kinase activity; GO 0004888: transmembrane signaling receptor activity; GO 0005488: binding; GO 0005515: protein binding; GO 0005524: ATP binding; GO 00…
Unigene0009784	PATL4	4.16	4.76	3.44	0.69	0.38	0.5	-2.97684	8.41963e-08	1.32276e-06	-	GO 0003674: molecular function; GO 0005488: binding; GO 0008289: lipid binding
Unigene0009787	MYB14	8.28	6.73	5.23	0.46	0	0.38	-4.59068	0.000160461	0.00159007	-	GO 0000981: RNA polymerase II transcription factor activity, sequence-specific DNA binding; GO 0000988: transcription factor activity, protein binding; GO 0000989: transcription factor activity, transcription factor binding; GO 0001067: regulatory region nucleic acid binding; GO 0001076: transcription factor activity, RNA polymerase II transcription factor binding; GO 0001134: transcription facto…
Unigene0009791	-	0.88	0.73	1.02	0	0	0	-9.77588	0.0018308	0.0146966	-	-
Unigene0009800	-	0.42	0.47	0.82	2.48	1.67	2.4	1.9375	3.63704e-05	0.000402127	-	-
Unigene0009801	-	0.08	0.15	0.13	0.67	1.07	0.6	2.70044	0.00489675	0.0351643	-	-
Unigene0009814	RE1	0.57	0.64	0.24	2.86	1.62	1.71	2.09389	0.00386487	0.0285714	-	-
Unigene0009816	SBT1.5	48.38	51.94	47.98	1.4	0.6	0.62	-5.82281	3.71685e-89	1.3238e-86	-	GO 0003674: molecular function; GO 0003824: catalytic activity; GO 0004175: endopeptidase activity; GO 0004252: serine-type endopeptidase activity; GO 0008233: peptidase activity; GO 0008236: serine-type peptidase activity; GO 0016787: hydrolase activity; GO 0017171: serine hydrolase activity; GO 0070011: peptidase activity, acting on L-amino acid peptides
Unigene0009832	At5g66900	4.17	4.82	3.86	0.69	0.21	0.55	-3.14764	1.1569e-11	2.66836e-10	-	GO 0005515: protein binding; GO 0043531: ADP binding
Unigene0009839	-	0.09	0	0.08	1.89	3.01	5.03	5.86819	2.71768e-08	4.51342e-07	-	-
Unigene0009840	-	0.1	0	0	1.61	1.29	2.44	5.73877	7.88748e-06	9.66503e-05	-	-
Unigene0009846	LRK10L-1.1	2.63	3.16	2.84	0.53	0.33	0.37	-2.8107	4.28792e-08	6.96578e-07	-	GO 0004672: protein kinase activity; GO 0005524: ATP binding
Unigene0009856	PMS1	7.57	7.63	5.17	0.92	1.42	1.84	-2.28487	2.06612e-08	3.48296e-07	ko03430: Mismatch repair	GO 0000166: nucleotide binding; GO 0003674: molecular function; GO 0003676: nucleic acid binding; GO 0003677: DNA binding; GO 0003690: double-stranded DNA binding; GO 0003697: single-stranded DNA binding; GO 0003824: catalytic activity; GO 0003918: DNA topoisomerase type II (ATP-hydrolyzing) activity; GO 0004518: nuclease activity; GO 0004519: endonuclease activity; GO 0005488: binding; GO 000552…
Unigene0009863	sec14	11.55	13.9	10.79	3.29	3.19	4.33	-1.74522	5.79281e-05	0.00062047	-	-
Unigene0009866	-	0	0	0	0.34	0.29	1.02	9.10329	0.00234498	0.0183403	-	-
Unigene0009869	SOG1	1.18	3.08	1.69	4.37	3.41	7.14	1.32629	1.11659e-06	1.54059e-05	-	GO 0003677: DNA binding
Unigene0009872	At1g76660	8.11	9.97	6.88	16.98	13.98	20.82	1.05278	4.61993e-20	1.9097e-18	-	-
Unigene0009875	-	13.05	14.92	11.63	34.51	44.16	36.18	1.53618	1.14e-22	5.4588e-21	-	-
Unigene0009879	RPS23	23.05	22.23	23.27	6.11	3.74	3.79	-2.32931	1.922e-09	3.60875e-08	ko03010: Ribosome	GO 0003735: structural constituent of ribosome
Unigene0009891	At1g23390	0.04	0.03	0	1.42	1.72	1.76	6.12928	6.73093e-09	1.19842e-07	-	GO 0005515: protein binding
Unigene0009899	FTSH	39.13	40.88	36.29	17.35	13.93	18.01	-1.23848	0.000118941	0.00120568	-	GO 0000166: nucleotide binding; GO 0003674: molecular function; GO 0003678: DNA helicase activity; GO 0003824: catalytic activity; GO 0004175: endopeptidase activity; GO 0004176: ATP-dependent peptidase activity; GO 0004222: metalloendopeptidase activity; GO 0004252: serine-type endopeptidase activity; GO 0005488: binding; GO 0005524: ATP binding; GO 0008144: drug binding; GO 0008233: peptidase a…
Unigene0009905	NHD1	39.22	42.82	42.3	5.93	3.37	3.91	-3.23459	4.11057e-31	2.8724e-29	-	GO 0015385: sodium proton antiporter activity
Unigene0009947	-	3.33	3.63	3.68	8.72	9.07	10.56	1.41385	1.33655e-09	2.54224e-08	-	-
Unigene0009965	PCMP-H63	8.33	10.08	7.65	3.09	2.66	3.74	-1.45736	0.000151457	0.00150703	-	GO 0008270: zinc ion binding
Unigene0009972	-	0	0	0	0.13	1.21	1.21	9.73132	0.0023985	0.0187127	-	-
Unigene0009974	-	0.06	0.04	0	0.39	1.3	1.06	4.78136	7.67519e-05	0.000806764	-	-
Unigene0009977	UTR3	6.84	7.75	9.97	48.9	45.01	40.72	2.45462	1.02918e-47	1.29373e-45	-	GO 0003674: molecular function; GO 0005215: transporter activity; GO 0005338: nucleotide-sugar transmembrane transporter activity; GO 0005459: UDP-galactose transmembrane transporter activity; GO 0005460: UDP-glucose transmembrane transporter activity; GO 0008509: anion transmembrane transporter activity; GO 0008514: organic anion transmembrane transporter activity; GO 0015075: ion transmembrane …
Unigene0009978	-	0.32	0.58	0.31	0.86	1.38	1.84	1.75356	0.000812994	0.0070664	-	-
Unigene0009980	-	0.28	0	1.9	4.84	5.96	4.9	2.84836	0.00113239	0.00956042	-	-
Unigene0009985	-	1.19	1.37	0.42	2.25	2.55	4.22	1.59782	2.31146e-06	3.05436e-05	-	-
Unigene0009989	PDR1	11.06	12.56	8.72	69.81	71.48	98.63	2.89116	2.81437e-79	8.23607e-77	-	GO 0000166: nucleotide binding; GO 0003674: molecular function; GO 0003824: catalytic activity; GO 0005488: binding; GO 0005524: ATP binding; GO 0008144: drug binding; GO 0016462: pyrophosphatase activity; GO 0016787: hydrolase activity; GO 0016817: hydrolase activity, acting on acid anhydrides; GO 0016818: hydrolase activity, acting on acid anhydrides, in phosphorus-containing anhydrides; GO 001…
Unigene0010010	-	2.28	2.22	1.51	12.54	8.51	17.29	2.67341	1.18274e-14	3.42736e-13	-	-
Unigene0010024	TIC32	5.06	5.3	3.37	1.05	1.34	1.76	-1.72615	0.00157665	0.0128746	-	GO 0003674: molecular function; GO 0003824: catalytic activity; GO 0004316: 3-oxoacyl-[acyl-carrier-protein] reductase (NADPH) activity; GO 0004757: sepiapterin reductase activity; GO 0005488: binding; GO 0005515: protein binding; GO 0005516: calmodulin binding; GO 0008667: 2,3-dihydro-2,3-dihydroxybenzoate dehydrogenase activity; GO 0008678: 2-deoxy-D-gluconate 3-dehydrogenase activity; GO 00164…
Unigene0010033	-	3.3	2.86	2.67	0.4	0.4	0.12	-3.26271	1.34048e-06	1.82999e-05	-	-
Unigene0010037	-	5.53	6.09	4.32	13.28	11.43	15.64	1.33992	3.65859e-25	1.97525e-23	-	-
Unigene0010039	At3g59200	11.61	10.23	11.86	3.03	2.01	3.33	-2.00945	9.80578e-09	1.71433e-07	-	GO 0005515: protein binding
Unigene0010043	-	0.96	0.95	0.3	1.64	3.58	4.82	2.18364	2.67964e-07	3.97021e-06	-	-
Unigene0010045	-	0.62	1.07	0.61	2.27	0.84	1.98	1.14603	0.00451251	0.0326963	-	GO 0046872: metal ion binding
Unigene0010062	At5g54890	8.12	7.08	7.42	2.77	1.03	1.85	-2.00128	5.03792e-05	0.000544501	-	GO 0003674: molecular function; GO 0003676: nucleic acid binding; GO 0003723: RNA binding; GO 0005488: binding; GO 0097159: organic cyclic compound binding; GO 1901363: heterocyclic compound binding
Unigene0010064	-	4.59	2.98	1.05	0.55	0	0.06	-3.82081	0.00260298	0.0201523	-	-
Unigene0010065	ERF106	54.77	54.57	54.48	4.08	3.06	2.61	-4.07057	7.85563e-41	7.8719e-39	-	GO 0003700: transcription factor activity, sequence-specific DNA binding
Unigene0010069	SHKB	8.67	9.38	9.04	2.66	3.11	2.33	-1.74177	5.95776e-05	0.000637155	ko01100: Metabolic pathways; ko01110: Biosynthesis of secondary metabolites; ko01230: Biosynthesis of amino acids; ko00400: Phenylalanine, tyrosine and tryptophan biosynthesis	GO 0003674: molecular function; GO 0003824: catalytic activity; GO 0003849: 3-deoxy-7-phosphoheptulonate synthase activity; GO 0016740: transferase activity; GO 0016765: transferase activity, transferring alkyl or aryl (other than methyl) groups
Unigene0010075	ALKBH10B	14.75	14.87	14.74	2.79	2.32	2.57	-2.53008	9.81038e-10	1.89227e-08	-	-
Unigene0010088	-	0	0	0	0.54	1.3	1.43	10.0901	0.000103923	0.00106555	-	-
Unigene0010123	ALDH6B2	8.71	9.28	5.47	1.43	1.42	2.59	-2.10852	2.80117e-07	4.14292e-06	ko01100: Metabolic pathways; ko01200: Carbon metabolism; ko00280: Valine, leucine and isoleucine degradation; ko00640: Propanoate metabolism; ko00562: Inositol phosphate metabolism; ko00410: beta-Alanine metabolism	GO 0003842: 1-pyrroline-5-carboxylate dehydrogenase activity; GO 0004350: glutamate-5-semialdehyde dehydrogenase activity; GO 0004491: methylmalonate-semialdehyde dehydrogenase (acylating) activity; GO 0004777: succinate-semialdehyde dehydrogenase (NAD+) activity; GO 0008802: betaine-aldehyde dehydrogenase activity; GO 0009013: succinate-semialdehyde dehydrogenase [NAD(P)+] activity; GO 0016491: …
Unigene0010141	Os08g0500300	19.91	20.81	21.51	4.88	4.48	3.39	-2.28711	8.82729e-13	2.23147e-11	-	GO 0003674: molecular function; GO 0016791: phosphatase activity
Unigene0010154	-	0.52	0.54	0.29	0.83	0.91	1.09	1.06784	0.0063858	0.0443531	-	-
Unigene0010179	TUFA	56.46	54.55	66.02	9.38	8.55	8.47	-2.74538	4.67598e-28	2.88179e-26	ko04626: Plant-pathogen interaction	GO 0003735: structural constituent of ribosome; GO 0003743: translation initiation factor activity; GO 0003746: translation elongation factor activity; GO 0003747: translation release factor activity; GO 0003924: GTPase activity; GO 0004781: sulfate adenylyltransferase (ATP) activity; GO 0005525: GTP binding
Unigene0010181	TUFA	20.31	22.59	21.96	6.48	7.47	4.69	-1.79893	1.60046e-06	2.16147e-05	ko04626: Plant-pathogen interaction	GO 0000166: nucleotide binding; GO 0001882: nucleoside binding; GO 0001883: purine nucleoside binding; GO 0003674: molecular function; GO 0003676: nucleic acid binding; GO 0003723: RNA binding; GO 0003743: translation initiation factor activity; GO 0003746: translation elongation factor activity; GO 0003747: translation release factor activity; GO 0003824: catalytic activity; GO 0003924: GTPase a…
Unigene0010188	-	61.78	44.56	98.62	18.76	12.55	9.37	-2.33295	1.38951e-07	2.12485e-06	-	-
Unigene0010189	-	0.91	0.59	0.43	18.1	16	17.33	4.73594	3.69722e-36	3.15448e-34	-	-
Unigene0010196	At1g10490	12.53	13.55	8.78	0.97	1.01	1.18	-3.46358	4.48236e-35	3.68412e-33	ko03008: Ribosome biogenesis in eukaryotes	GO 0000049: tRNA binding; GO 0000166: nucleotide binding; GO 0003674: molecular function; GO 0003676: nucleic acid binding; GO 0003723: RNA binding; GO 0003824: catalytic activity; GO 0005488: binding; GO 0005515: protein binding; GO 0005524: ATP binding; GO 0008080: N-acetyltransferase activity; GO 0008144: drug binding; GO 0016407: acetyltransferase activity; GO 0016410: N-acyltransferase activ…
Unigene0010204	BHLH91	9.47	10.53	5.72	0.51	0.74	2.33	-2.84486	2.36009e-05	0.000268668	-	GO 0003674: molecular function; GO 0005488: binding; GO 0005515: protein binding; GO 0046983: protein dimerization activity
Unigene0010205	BHLH10	7.92	11.78	9.66	1.52	0.24	1.95	-2.98436	3.40297e-06	4.38015e-05	-	GO 0003674: molecular function; GO 0005488: binding; GO 0005515: protein binding; GO 0046983: protein dimerization activity
Unigene0010208	ERS1	60.08	61.58	68.2	22.64	20.73	18.21	-1.6244	4.83644e-08	7.81605e-07	ko04075: Plant hormone signal transduction; ko04016: MAPK signaling pathway - plant	GO 0000155: phosphorelay sensor kinase activity; GO 0000156: phosphorelay response regulator activity; GO 0000166: nucleotide binding; GO 0003674: molecular function; GO 0003824: catalytic activity; GO 0004672: protein kinase activity; GO 0004673: protein histidine kinase activity; GO 0004674: protein serine/threonine kinase activity; GO 0005488: binding; GO 0005515: protein binding; GO 0005524: …
Unigene0010236	HSP70-4	31.46	34.04	24.42	8.95	9.59	16.11	-1.37579	0.00127764	0.0106564	ko04141: Protein processing in endoplasmic reticulum; ko03040: Spliceosome; ko04144: Endocytosis	GO 0004856: xylulokinase activity; GO 0005515: protein binding; GO 0005524: ATP binding; GO 0016887: ATPase activity; GO 0051082: unfolded protein binding
Unigene0010237	HSP70	2.07	3.06	1.97	0.3	0.26	0.3	-3.04541	0.00081885	0.00711057	ko04141: Protein processing in endoplasmic reticulum; ko03040: Spliceosome; ko04144: Endocytosis	GO 0005515: protein binding; GO 0005524: ATP binding; GO 0016887: ATPase activity; GO 0051082: unfolded protein binding
Unigene0010241	HSP68	64.29	68.78	51.34	28.7	26.72	30.7	-1.0985	0.00168772	0.0136867	ko03018: RNA degradation	GO 0004856: xylulokinase activity; GO 0005515: protein binding; GO 0005524: ATP binding; GO 0016773: phosphotransferase activity, alcohol group as acceptor; GO 0016887: ATPase activity; GO 0051082: unfolded protein binding
Unigene0010242	HSP68	158.33	167.27	125.05	24.85	24.07	43.74	-2.28199	3.36786e-15	1.00904e-13	ko03018: RNA degradation	GO 0004856: xylulokinase activity; GO 0005515: protein binding; GO 0005524: ATP binding; GO 0016773: phosphotransferase activity, alcohol group as acceptor; GO 0016887: ATPase activity; GO 0051082: unfolded protein binding
Unigene0010243	HSP1	195.91	225.46	159.64	44.2	41.85	58.91	-2.00291	1.38814e-16	4.60991e-15	ko03018: RNA degradation	GO 0000166: nucleotide binding; GO 0003674: molecular function; GO 0005488: binding; GO 0005515: protein binding; GO 0005524: ATP binding; GO 0008144: drug binding; GO 0016301: kinase activity; GO 0016887: ATPase activity; GO 0017076: purine nucleotide binding; GO 0030554: adenyl nucleotide binding; GO 0032553: ribonucleotide binding; GO 0032555: purine ribonucleotide binding; GO 0032559: adenyl …
Unigene0010288	FRS5	2.38	2.35	0.97	0.25	0.1	0.26	-3.22408	7.65122e-06	9.39683e-05	-	GO 0008270: zinc ion binding
Unigene0010289	At5g23430	31.26	35.54	28.49	10.28	11.22	10.93	-1.555	7.17038e-09	1.27296e-07	-	GO 0003674: molecular function; GO 0005488: binding; GO 0005515: protein binding; GO 0008017: microtubule binding; GO 0008092: cytoskeletal protein binding; GO 0015631: tubulin binding
Unigene0010290	HSP23.6	339.63	287.73	451.28	1025.98	1038.57	758.45	1.38802	7.62466e-20	3.10732e-18	ko04141: Protein processing in endoplasmic reticulum	-
Unigene0010315	LAPA2	220.44	214.95	224.83	79.88	82.25	76.64	-1.46733	3.00664e-08	4.96727e-07	ko01100: Metabolic pathways; ko00480: Glutathione metabolism	GO 0000287: magnesium ion binding; GO 0003674: molecular function; GO 0003824: catalytic activity; GO 0004177: aminopeptidase activity; GO 0005488: binding; GO 0005515: protein binding; GO 0008233: peptidase activity; GO 0008235: metalloexopeptidase activity; GO 0008237: metallopeptidase activity; GO 0008238: exopeptidase activity; GO 0016787: hydrolase activity; GO 0016805: dipeptidase activity;…
Unigene0010324	-	10.66	11.49	6.09	2.7	2.39	4.19	-1.60554	0.000102985	0.00105653	-	GO 0003674: molecular function; GO 0016757: transferase activity, transferring glycosyl groups
Unigene0010329	-	0.26	0.09	0	2.15	0.76	1.19	3.5502	0.00205766	0.0163266	-	-
Unigene0010346	TGA10	28.42	28.45	16.55	41.71	45.18	76.19	1.15133	8.02696e-16	2.51998e-14	ko04075: Plant hormone signal transduction	GO 0003674: molecular function; GO 0003676: nucleic acid binding; GO 0003677: DNA binding; GO 0003700: transcription factor activity, sequence-specific DNA binding; GO 0005488: binding; GO 0005515: protein binding; GO 0042802: identical protein binding; GO 0042803: protein homodimerization activity; GO 0043565: sequence-specific DNA binding; GO 0046983: protein dimerization activity; GO 0097159: …
Unigene0010364	-	1.35	0.66	0.86	14.62	16.05	17.96	4.08272	2.9532e-21	1.30843e-19	-	-
Unigene0010371	rnf-5	7.34	5.29	8.92	27.69	30.58	21.69	1.89159	1.12168e-22	5.37952e-21	ko04141: Protein processing in endoplasmic reticulum	GO 0008270: zinc ion binding; GO 0046872: metal ion binding; GO 0061630: ubiquitin protein ligase activity; GO 0097602: cullin family protein binding
Unigene0010387	OPS	4.24	4.35	2.97	0.66	0.18	0.58	-3.02518	2.85327e-07	4.2159e-06	-	-
Unigene0010395	GSTU17	12.08	8.54	10.76	3.72	3.55	2.7	-1.65418	0.00292728	0.0223765	ko01100: Metabolic pathways; ko00480: Glutathione metabolism	GO 0005515: protein binding; GO 0016034: maleylacetoacetate isomerase activity
Unigene0010397	CCT6A	103.51	99.18	95.84	35.28	28.45	28.33	-1.69723	1.3364e-10	2.79475e-09	-	GO 0005515: protein binding; GO 0005524: ATP binding; GO 0016887: ATPase activity
Unigene0010414	-	1.74	2.31	1.88	0.03	0.15	0.02	-4.88996	2.68851e-07	3.98207e-06	-	-
Unigene0010422	RPS13	63.38	59.84	68.74	17.85	18.5	15.68	-1.88339	4.26851e-10	8.47706e-09	ko03010: Ribosome	GO 0003735: structural constituent of ribosome
Unigene0010423	RPS13	400.84	377.34	544.67	129.33	121.77	75.66	-2.01735	6.49374e-09	1.15731e-07	ko03010: Ribosome	GO 0003674: molecular function; GO 0003676: nucleic acid binding; GO 0003723: RNA binding; GO 0003729: mRNA binding; GO 0003735: structural constituent of ribosome; GO 0005198: structural molecule activity; GO 0005488: binding; GO 0019843: rRNA binding; GO 0048027: mRNA 5'-UTR binding; GO 0070181: small ribosomal subunit rRNA binding; GO 0097159: organic cyclic compound binding; GO 1901363: heter…
Unigene0010443	CURT1D	12.39	13.27	15.92	2.5	2.95	2.85	-2.32471	3.13317e-10	6.30132e-09	-	-
Unigene0010450	GIP	4.28	4.62	2.73	0.9	0.6	1.16	-2.12835	7.00996e-06	8.65671e-05	-	-
Unigene0010453	-	0.32	0.32	0.15	1.31	0.33	1.34	1.91539	0.00212624	0.0168199	-	-
Unigene0010455	-	0	0	0	1.21	0.08	0.94	9.53787	0.00102373	0.00872314	-	-
Unigene0010458	At2g30780	4.34	4.51	4.39	0.8	0.61	1.52	-2.17593	5.20816e-05	0.00056158	-	-
Unigene0010497	-	5.32	8.99	3.51	0.36	0	0.11	-5.24469	1.14304e-10	2.40959e-09	-	-
Unigene0010499	LECRKS5	16.68	15.55	14.58	63.35	62.09	67.08	2.04012	1.47931e-79	4.35685e-77	-	GO 0004672: protein kinase activity; GO 0005524: ATP binding; GO 0030246: carbohydrate binding
Unigene0010502	psbA	3.27	4.25	1.86	7.94	7.83	13.29	1.63137	3.79989e-18	1.4023e-16	-	GO 0003700: transcription factor activity, sequence-specific DNA binding; GO 0009055: electron carrier activity; GO 0043565: sequence-specific DNA binding
Unigene0010518	MYB108	0	0.57	0.37	5.57	4.56	4.72	3.98166	4.78047e-16	1.52421e-14	-	-
Unigene0010525	-	4.97	5.93	3.83	14.99	9.93	14.65	1.42565	5.04473e-09	9.08941e-08	-	-
Unigene0010527	At4g16800	11.02	9.1	9.97	2.93	1.68	2.61	-2.05921	1.52284e-05	0.000178944	ko01100: Metabolic pathways; ko00280: Valine, leucine and isoleucine degradation	GO 0003674: molecular function; GO 0003676: nucleic acid binding; GO 0003723: RNA binding; GO 0003729: mRNA binding; GO 0003730: mRNA 3'-UTR binding; GO 0003824: catalytic activity; GO 0003857: 3-hydroxyacyl-CoA dehydrogenase activity; GO 0003860: 3-hydroxyisobutyryl-CoA hydrolase activity; GO 0004165: dodecenoyl-CoA delta-isomerase activity; GO 0004300: enoyl-CoA hydratase activity; GO 0004490: …
Unigene0010528	-	6.35	8.45	3.22	11.81	9.89	15.08	1.02932	6.33879e-06	7.87976e-05	-	-
Unigene0010540	CAD1	7.37	8.32	5.19	11.99	13.28	16.88	1.01341	5.24122e-18	1.91879e-16	-	GO 0004024: alcohol dehydrogenase activity, zinc-dependent; GO 0008270: zinc ion binding; GO 0008743: L-threonine 3-dehydrogenase activity; GO 0016491: oxidoreductase activity; GO 0016655: oxidoreductase activity, acting on NAD(P)H, quinone or similar compound as acceptor; GO 0018467: formaldehyde dehydrogenase activity; GO 0050607: mycothiol-dependent formaldehyde dehydrogenase activity; GO 0051…
Unigene0010563	-	93.47	101.28	76.04	235.67	244.66	334.76	1.58978	4.17792e-47	5.17398e-45	-	GO 0005515: protein binding
Unigene0010564	-	89.91	94.59	75.74	245	243.15	337.09	1.66497	1.96126e-50	2.706e-48	-	GO 0005515: protein binding
Unigene0010570	-	6.98	8.76	4.81	16.43	17.28	22.02	1.43932	4.40881e-20	1.82571e-18	-	-
Unigene0010588	ILL1	10.6	10.92	9.64	2.04	3.22	2.08	-2.08584	1.67399e-06	2.25579e-05	-	GO 0003674: molecular function; GO 0003824: catalytic activity; GO 0004180: carboxypeptidase activity; GO 0004222: metalloendopeptidase activity; GO 0008777: acetylornithine deacetylase activity; GO 0009014: succinyl-diaminopimelate desuccinylase activity; GO 0016787: hydrolase activity
Unigene0010589	BHLH143	18.48	18.89	17.91	4.08	3.84	3.96	-2.21822	1.02547e-16	3.43655e-15	-	-
Unigene0010590	ndhD	0.39	0.76	0.89	2.2	1.18	1.24	1.17932	0.00106885	0.00906808	ko01100: Metabolic pathways; ko00190: Oxidative phosphorylation	GO 0003674: molecular function; GO 0003824: catalytic activity; GO 0003954: NADH dehydrogenase activity; GO 0005451: monovalent cation proton antiporter activity; GO 0005488: binding; GO 0008137: NADH dehydrogenase (ubiquinone) activity; GO 0009055: electron carrier activity; GO 0009973: adenylyl-sulfate reductase activity; GO 0016002: sulfite reductase activity; GO 0016491: oxidoreductase activi…
Unigene0010611	At2g29640	16.36	15.04	19.93	6.01	4.73	4.69	-1.73406	4.75015e-05	0.000515761	-	GO 0000166: nucleotide binding; GO 0003674: molecular function; GO 0003824: catalytic activity; GO 0004843: thiol-dependent ubiquitin-specific protease activity; GO 0005488: binding; GO 0008233: peptidase activity; GO 0008234: cysteine-type peptidase activity; GO 0016787: hydrolase activity; GO 0019783: ubiquitin-like protein-specific protease activity; GO 0036094: small molecule binding; GO 0036…
Unigene0010612	-	5.68	6.86	4.48	0.38	0.73	0.81	-3.14805	8.56754e-12	1.99461e-10	-	-
Unigene0010618	4CLL7	14.71	15.43	13.19	3.21	3.54	3.08	-2.1401	1.23344e-12	3.08495e-11	ko01100: Metabolic pathways; ko01110: Biosynthesis of secondary metabolites; ko00940: Phenylpropanoid biosynthesis; ko00130: Ubiquinone and other terpenoid-quinone biosynthesis	GO 0000166: nucleotide binding; GO 0003674: molecular function; GO 0003824: catalytic activity; GO 0003987: acetate-CoA ligase activity; GO 0004043: L-aminoadipate-semialdehyde dehydrogenase activity; GO 0004321: fatty-acyl-CoA synthase activity; GO 0005488: binding; GO 0005524: ATP binding; GO 0008144: drug binding; GO 0008668: (2,3-dihydroxybenzoyl)adenylate synthase activity; GO 0008756: o-suc…
Unigene0010621	-	1.48	1.76	2.43	0.33	0.28	0.33	-2.59262	0.00371338	0.0275869	-	GO 0004045: aminoacyl-tRNA hydrolase activity
Unigene0010628	IDM1	48.59	46.95	62.47	11.63	10.13	9.98	-2.31564	2.49058e-17	8.68527e-16	-	-
Unigene0010630	-	1.8	0.97	1.09	0.2	0.08	0.15	-3.16619	0.00519412	0.0369704	-	-
Unigene0010642	-	0	0.05	0.03	6.69	6.93	6.38	7.96578	4.24269e-21	1.8618e-19	-	-
Unigene0010643	-	0	0	0	3.27	4.03	1.13	11.4564	3.66584e-08	6.00452e-07	-	-
Unigene0010644	-	0	0	0	3.05	2.2	2.65	11.3627	6.45726e-10	1.26408e-08	-	-
Unigene0010646	-	35.89	33.01	34.78	91.08	98.46	85.94	1.40981	2.82397e-36	2.4184e-34	-	-
Unigene0010647	-	8.97	6.79	12.69	0.91	0.11	1.23	-3.66043	4.70908e-06	5.94882e-05	-	-
Unigene0010660	ISPE	14.35	15.76	15.45	5.86	7.47	5.51	-1.27397	0.00653041	0.0452173	ko01100: Metabolic pathways; ko01110: Biosynthesis of secondary metabolites; ko00900: Terpenoid backbone biosynthesis	GO 0000166: nucleotide binding; GO 0003674: molecular function; GO 0003824: catalytic activity; GO 0004413: homoserine kinase activity; GO 0004496: mevalonate kinase activity; GO 0005488: binding; GO 0005524: ATP binding; GO 0008144: drug binding; GO 0016301: kinase activity; GO 0016740: transferase activity; GO 0016772: transferase activity, transferring phosphorus-containing groups; GO 0016773:…
Unigene0010661	GAUT11	9.96	11.31	7.37	2.39	2.66	2.92	-1.84538	1.43673e-06	1.95231e-05	ko01100: Metabolic pathways; ko00520: Amino sugar and nucleotide sugar metabolism	GO 0003674: molecular function; GO 0003824: catalytic activity; GO 0008194: UDP-glycosyltransferase activity; GO 0016740: transferase activity; GO 0016757: transferase activity, transferring glycosyl groups; GO 0016758: transferase activity, transferring hexosyl groups; GO 0047262: polygalacturonate 4-alpha-galacturonosyltransferase activity
Unigene0010669	-	12.9	14.74	10.91	25.07	23.17	33.38	1.08219	3.78898e-19	1.4778e-17	-	-
Unigene0010672	VHA-c4	32.15	28.11	48.96	15.05	16.4	11.58	-1.34382	0.00711987	0.0488024	ko01100: Metabolic pathways; ko00190: Oxidative phosphorylation; ko04145: Phagosome	GO 0008553: hydrogen-exporting ATPase activity, phosphorylative mechanism; GO 0015078: hydrogen ion transmembrane transporter activity
Unigene0010679	MLO1	2.97	2.75	2.59	0	0.3	0.29	-3.81606	3.11613e-06	4.03127e-05	-	-
Unigene0010692	DBR	0.76	1.09	2.44	3.18	3.02	3.63	1.19621	0.000568709	0.00510638	-	GO 0008743: L-threonine 3-dehydrogenase activity; GO 0016655: oxidoreductase activity, acting on NAD(P)H, quinone or similar compound as acceptor
Unigene0010693	P2	7.49	8.07	10.04	441.52	428.81	397.69	5.63029	7.29842e-261	2.16339e-257	-	GO 0016655: oxidoreductase activity, acting on NAD(P)H, quinone or similar compound as acceptor
Unigene0010694	WRKY28	3.27	2.72	2.34	6.12	7.04	8.96	1.40896	5.07472e-10	1.0024e-08	-	GO 0003674: molecular function; GO 0003676: nucleic acid binding; GO 0003677: DNA binding; GO 0003700: transcription factor activity, sequence-specific DNA binding; GO 0005488: binding; GO 0043565: sequence-specific DNA binding; GO 0097159: organic cyclic compound binding; GO 1901363: heterocyclic compound binding
Unigene0010701	-	0	0	0	2.19	1.37	1.65	10.7621	2.23647e-05	0.000255672	-	-
Unigene0010713	GSVIVT00026920001	12.83	13.18	10.74	2.63	2.82	2.32	-2.24176	4.011e-10	7.98809e-09	-	GO 0004650: polygalacturonase activity
Unigene0010718	PHOS34	50.86	40.91	77.92	19.14	16.63	10.74	-1.86729	3.11365e-05	0.0003479	-	GO 0000166: nucleotide binding; GO 0003674: molecular function; GO 0005488: binding; GO 0008144: drug binding; GO 0016208: AMP binding; GO 0017076: purine nucleotide binding; GO 0030554: adenyl nucleotide binding; GO 0032553: ribonucleotide binding; GO 0032555: purine ribonucleotide binding; GO 0032559: adenyl ribonucleotide binding; GO 0036094: small molecule binding; GO 0043167: ion binding; GO…
Unigene0010726	-	3.05	3.49	4.18	0.14	0.07	0.12	-5.0217	5.94148e-15	1.7572e-13	-	-
Unigene0010730	EIF5	2.02	0.25	0	0	0.03	0.04	-5.01919	0.00687753	0.047332	ko03013: RNA transport	GO 0003743: translation initiation factor activity; GO 0005515: protein binding
Unigene0010734	TOC34	40.13	34.1	54.85	12.31	13.53	12.29	-1.75927	2.62649e-05	0.000296752	-	-
Unigene0010735	TOC34	36.95	40.4	41.29	12.81	13.14	11.06	-1.6806	1.49342e-07	2.27655e-06	-	GO 0003924: GTPase activity; GO 0005525: GTP binding; GO 0019843: rRNA binding; GO 0043022: ribosome binding; GO 0051539: 4 iron, 4 sulfur cluster binding
Unigene0010736	TOC34	15.28	16.68	17.64	4.35	3.35	2.93	-2.2222	5.32995e-09	9.5789e-08	-	GO 0003924: GTPase activity; GO 0005525: GTP binding; GO 0019843: rRNA binding; GO 0043022: ribosome binding; GO 0051539: 4 iron, 4 sulfur cluster binding
Unigene0010743	At5g56730	8.31	9.27	7.6	2.73	3.4	4.36	-1.26326	0.00360009	0.0268321	-	GO 0003674: molecular function; GO 0003824: catalytic activity; GO 0004175: endopeptidase activity; GO 0004222: metalloendopeptidase activity; GO 0005488: binding; GO 0008233: peptidase activity; GO 0008237: metallopeptidase activity; GO 0016787: hydrolase activity; GO 0043167: ion binding; GO 0043169: cation binding; GO 0046872: metal ion binding; GO 0070011: peptidase activity, acting on L-amin…
Unigene0010749	-	0	0.17	0	1.16	1.43	2.84	4.99735	0.000279396	0.00265444	-	-
Unigene0010757	SCL13	22.96	22.06	19.97	8.19	7.76	6.24	-1.55031	7.02931e-07	9.93269e-06	-	-
Unigene0010765	ttc4	10.29	9.66	8.84	0.7	1.51	1.24	-3.0609	3.56534e-12	8.57641e-11	-	GO 0003674: molecular function; GO 0005215: transporter activity; GO 0005488: binding; GO 0005515: protein binding; GO 0030544: Hsp70 protein binding; GO 0031072: heat shock protein binding; GO 0043021: ribonucleoprotein complex binding; GO 0043022: ribosome binding; GO 0044877: macromolecular complex binding; GO 0051879: Hsp90 protein binding
Unigene0010772	-	3.73	4.11	3.7	0.78	1.07	1.25	-1.8963	0.00302939	0.0230553	-	-
Unigene0010780	-	1.71	2.68	1.81	0	0	0	-11.0131	0.000344867	0.00321822	-	-
Unigene0010791	At3g47030	7.04	5.91	8.18	16.96	18.48	11.98	1.1662	7.56602e-11	1.63049e-09	-	GO 0005515: protein binding
Unigene0010796	PAT21	5.73	6.28	6.61	0.54	0.33	0.37	-3.90844	7.98589e-20	3.24414e-18	-	GO 0003674: molecular function; GO 0003824: catalytic activity; GO 0016409: palmitoyltransferase activity; GO 0016417: S-acyltransferase activity; GO 0016740: transferase activity; GO 0016746: transferase activity, transferring acyl groups; GO 0016747: transferase activity, transferring acyl groups other than amino-acyl groups; GO 0019706: protein-cysteine S-palmitoyltransferase activity; GO 0019…
Unigene0010797	-	0.06	0.6	0.31	1.48	1.16	1.42	2.06542	0.00140636	0.011612	-	-
Unigene0010799	RIPK	5.44	7.41	2.95	10.59	11.16	16.74	1.28456	9.38655e-13	2.36699e-11	-	GO 0004672: protein kinase activity; GO 0005524: ATP binding
Unigene0010812	UTR7	1.59	1.92	1.31	0.25	0.25	0.23	-2.72306	0.00238773	0.0186445	-	GO 0003674: molecular function; GO 0005215: transporter activity; GO 0005338: nucleotide-sugar transmembrane transporter activity; GO 0005459: UDP-galactose transmembrane transporter activity; GO 0005460: UDP-glucose transmembrane transporter activity; GO 0008509: anion transmembrane transporter activity; GO 0008514: organic anion transmembrane transporter activity; GO 0015075: ion transmembrane …
Unigene0010818	-	30.95	31.21	31.63	108.48	106.88	98.67	1.7434	8.49695e-53	1.25327e-50	-	-
Unigene0010830	At1g16860	12.45	13.21	13.02	5.08	4.68	4.52	-1.43759	0.00025486	0.00243999	-	-
Unigene0010834	At1g16860	33.57	33.75	32.79	11.52	12.2	10.23	-1.5601	8.9805e-07	1.25261e-05	-	-
Unigene0010872	MTR4	6.23	7.21	5.27	0.88	0.8	0.53	-3.08169	5.54492e-16	1.75819e-14	ko03018: RNA degradation	GO 0000166: nucleotide binding; GO 0003674: molecular function; GO 0003676: nucleic acid binding; GO 0003677: DNA binding; GO 0003688: DNA replication origin binding; GO 0003690: double-stranded DNA binding; GO 0003723: RNA binding; GO 0003724: RNA helicase activity; GO 0003824: catalytic activity; GO 0004003: ATP-dependent DNA helicase activity; GO 0004004: ATP-dependent RNA helicase activity; G…
Unigene0010879	GAMMACAL2	24.47	23.64	27.6	4.47	4.78	3.8	-2.53643	2.23466e-16	7.29202e-15	-	-
Unigene0010904	-	1.74	1.32	0.69	0.17	0	0.21	-3.30282	0.00266998	0.0206085	-	-
Unigene0010905	CYP94B1	33.01	31.73	35.15	8.35	14.07	8.91	-1.6728	1.17579e-05	0.000140736	-	GO 0003674: molecular function; GO 0003824: catalytic activity; GO 0004497: monooxygenase activity; GO 0005488: binding; GO 0005506: iron ion binding; GO 0016491: oxidoreductase activity; GO 0016705: oxidoreductase activity, acting on paired donors, with incorporation or reduction of molecular oxygen; GO 0020037: heme binding; GO 0043167: ion binding; GO 0043169: cation binding; GO 0046872: metal…
Unigene0010907	-	58.64	57.69	60.32	25.83	22.6	25.22	-1.26214	2.82736e-05	0.000318234	-	GO 0005515: protein binding
Unigene0010920	TKPR2	37.71	43.58	34	7.81	6.96	5.45	-2.51141	1.43257e-16	4.7523e-15	-	GO 0003674: molecular function; GO 0003824: catalytic activity; GO 0003854: 3-beta-hydroxy-delta5-steroid dehydrogenase activity; GO 0003978: UDP-glucose 4-epimerase activity; GO 0004043: L-aminoadipate-semialdehyde dehydrogenase activity; GO 0005488: binding; GO 0008460: dTDP-glucose 4,6-dehydratase activity; GO 0008712: ADP-glyceromanno-heptose 6-epimerase activity; GO 0016491: oxidoreductase a…
Unigene0010922	-	0	0	0	0.39	1.01	1.57	9.95128	0.000866182	0.00748552	-	-
Unigene0010930	D6PKL2	18.5	19.22	14.38	6.78	5.03	6.09	-1.54132	6.13328e-06	7.63979e-05	-	GO 0000166: nucleotide binding; GO 0003674: molecular function; GO 0003824: catalytic activity; GO 0004672: protein kinase activity; GO 0004674: protein serine/threonine kinase activity; GO 0005488: binding; GO 0005524: ATP binding; GO 0008144: drug binding; GO 0016301: kinase activity; GO 0016740: transferase activity; GO 0016772: transferase activity, transferring phosphorus-containing groups; …
Unigene0010932	-	0	0.1	0.12	34.36	28.79	23.09	8.61471	1.38822e-17	4.91846e-16	-	-
Unigene0010942	CBP60B	37.16	37.2	37.26	9.45	9.11	7.62	-2.09206	1.57137e-16	5.19215e-15	-	GO 0005516: calmodulin binding
Unigene0010944	-	2.02	2	1.66	0.34	0.1	0	-3.69032	0.0012301	0.0102964	-	-
Unigene0010947	-	7.15	8.13	2.5	0.24	0.28	0.35	-4.3531	1.11366e-07	1.72338e-06	-	-
Unigene0010954	AHA10	2.68	2.87	2.45	0.1	0.34	0.13	-3.81097	6.03526e-09	1.07874e-07	ko01100: Metabolic pathways; ko00190: Oxidative phosphorylation	GO 0004008: copper-exporting ATPase activity; GO 0004647: phosphoserine phosphatase activity; GO 0005375: copper ion transmembrane transporter activity; GO 0005388: calcium-transporting ATPase activity; GO 0008556: potassium-transporting ATPase activity; GO 0008967: phosphoglycolate phosphatase activity; GO 0015434: cadmium-transporting ATPase activity; GO 0015444: magnesium-importing ATPase acti…
Unigene0010955	AHA10	1.18	1.69	0.91	0.2	0.04	0.02	-3.8618	6.35666e-05	0.000676606	ko01100: Metabolic pathways; ko00190: Oxidative phosphorylation	GO 0004008: copper-exporting ATPase activity; GO 0004647: phosphoserine phosphatase activity; GO 0005375: copper ion transmembrane transporter activity; GO 0005388: calcium-transporting ATPase activity; GO 0008556: potassium-transporting ATPase activity; GO 0008967: phosphoglycolate phosphatase activity; GO 0015434: cadmium-transporting ATPase activity; GO 0015444: magnesium-importing ATPase acti…
Unigene0010962	NAC100	27.45	31.73	23.58	62.67	64.46	75.33	1.29063	3.25558e-34	2.57671e-32	-	GO 0003677: DNA binding
Unigene0010964	CYP711A1	17.63	21.08	14.79	3.5	2.66	3.78	-2.42822	6.42282e-14	1.76282e-12	-	GO 0003674: molecular function; GO 0003824: catalytic activity; GO 0004497: monooxygenase activity; GO 0004796: thromboxane-A synthase activity; GO 0005488: binding; GO 0005506: iron ion binding; GO 0016491: oxidoreductase activity; GO 0016705: oxidoreductase activity, acting on paired donors, with incorporation or reduction of molecular oxygen; GO 0016853: isomerase activity; GO 0016860: intramo…
Unigene0010982	SAC8	2.04	2.18	2.22	4.08	5.51	5.28	1.20727	8.33071e-14	2.26348e-12	ko01100: Metabolic pathways; ko00562: Inositol phosphate metabolism; ko04070: Phosphatidylinositol signaling system	GO 0042578: phosphoric ester hydrolase activity
Unigene0011003	-	5.77	6.15	4.67	1.75	1.23	2.95	-1.48421	0.00726342	0.0496198	-	GO 0003735: structural constituent of ribosome
Unigene0011005	DJ1D	13.46	14.91	17.75	81.19	84.59	60.17	2.29254	1.76374e-42	1.85223e-40	ko01100: Metabolic pathways; ko00620: Pyruvate metabolism	GO 0000107: imidazoleglycerol-phosphate synthase activity; GO 0003824: catalytic activity; GO 0003922: GMP synthase (glutamine-hydrolyzing) activity; GO 0004088: carbamoyl-phosphate synthase (glutamine-hydrolyzing) activity; GO 0004359: glutaminase activity; GO 0004642: phosphoribosylformylglycinamidine synthase activity; GO 0008234: cysteine-type peptidase activity; GO 0016787: hydrolase activit…
Unigene0011010	AP2-3	5.03	5.29	4.43	0.48	0.66	0.39	-3.26911	1.01607e-09	1.95615e-08	-	GO 0003674: molecular function; GO 0003676: nucleic acid binding; GO 0003677: DNA binding; GO 0003700: transcription factor activity, sequence-specific DNA binding; GO 0005488: binding; GO 0097159: organic cyclic compound binding; GO 1901363: heterocyclic compound binding
Unigene0011012	-	13.23	12.17	13.91	48.99	50.02	43.22	1.85526	1.52128e-39	1.45919e-37	-	-
Unigene0011024	-	20.23	17.82	12.85	5.97	6.61	7.46	-1.34478	0.00484089	0.0348067	-	GO 0046872: metal ion binding
Unigene0011039	E2FA	7.62	6.05	6.44	24.69	25.32	32.8	2.04189	6.25102e-43	6.64822e-41	-	GO 0046983: protein dimerization activity
Unigene0011041	At5g14285	3.43	3.66	3.67	14.48	16.87	16.95	2.16635	2.2788e-29	1.49038e-27	-	-
Unigene0011042	ATM	9.49	13.2	7.66	1.13	1.31	2.89	-2.50949	5.89177e-10	1.15757e-08	-	GO 0005515: protein binding
Unigene0011059	-	14.32	14.64	14.65	6.96	6.21	6.15	-1.17456	0.0072555	0.0495731	-	-
Unigene0011073	POL2A	9.93	10.91	7.9	3.72	3.97	5.18	-1.15905	0.00292442	0.0223583	ko03420: Nucleotide excision repair; ko03030: DNA replication; ko03410: Base excision repair	GO 0000166: nucleotide binding; GO 0003674: molecular function; GO 0003676: nucleic acid binding; GO 0003677: DNA binding; GO 0003824: catalytic activity; GO 0003887: DNA-directed DNA polymerase activity; GO 0004518: nuclease activity; GO 0004527: exonuclease activity; GO 0004529: exodeoxyribonuclease activity; GO 0004536: deoxyribonuclease activity; GO 0005488: binding; GO 0008270: zinc ion bind…
Unigene0011086	At5g39000	2.14	2.2	2.58	0	0	0.07	-6.62727	0.000258457	0.00247237	-	-
Unigene0011103	-	0	0	0	0.2	0.6	1.19	9.37359	0.00212738	0.0168217	-	-
Unigene0011114	PVA22	11.35	13.35	6.93	3.69	3.03	4.51	-1.49394	0.0019491	0.0155525	-	-
Unigene0011130	ALDH2C4	83.96	87.19	90.25	18.08	18.21	14.6	-2.36081	2.90401e-21	1.28726e-19	ko00940: Phenylpropanoid biosynthesis	GO 0003842: 1-pyrroline-5-carboxylate dehydrogenase activity; GO 0004491: methylmalonate-semialdehyde dehydrogenase (acylating) activity; GO 0004777: succinate-semialdehyde dehydrogenase (NAD+) activity; GO 0008802: betaine-aldehyde dehydrogenase activity; GO 0009013: succinate-semialdehyde dehydrogenase [NAD(P)+] activity; GO 0016491: oxidoreductase activity; GO 0016620: oxidoreductase activity,…
Unigene0011133	ALDH2C4	4.47	4.65	2.5	0.24	0.21	0.09	-4.42751	6.08356e-09	1.08695e-07	ko00940: Phenylpropanoid biosynthesis	GO 0003842: 1-pyrroline-5-carboxylate dehydrogenase activity; GO 0004491: methylmalonate-semialdehyde dehydrogenase (acylating) activity; GO 0004777: succinate-semialdehyde dehydrogenase (NAD+) activity; GO 0008802: betaine-aldehyde dehydrogenase activity; GO 0009013: succinate-semialdehyde dehydrogenase [NAD(P)+] activity; GO 0016491: oxidoreductase activity; GO 0016620: oxidoreductase activity,…
Unigene0011141	-	7.03	10.93	7.49	0.17	1.03	1.52	-3.22599	5.743e-06	7.17114e-05	-	GO 0003714: transcription corepressor activity; GO 0051539: 4 iron, 4 sulfur cluster binding
Unigene0011165	CEY00_Acc04863	1014.57	946.4	1142.91	410.97	395.64	337.65	-1.43966	2.66389e-06	3.48597e-05	ko01100: Metabolic pathways; ko00520: Amino sugar and nucleotide sugar metabolism; ko04016: MAPK signaling pathway - plant	GO 0004568: chitinase activity; GO 0008061: chitin binding
Unigene0011167	BRD1	7.78	8.69	5.89	2.81	2.23	3.22	-1.43671	0.000737721	0.00646288	-	GO 0003674: molecular function; GO 0005488: binding; GO 0005515: protein binding; GO 0042393: histone binding; GO 0070577: lysine-acetylated histone binding
Unigene0011176	VIT_19s0014g04930	82.47	102.23	46.21	3.39	2.95	2.87	-4.64799	6.43049e-67	1.41026e-64	ko00909: Sesquiterpenoid and triterpenoid biosynthesis	GO 0000287: magnesium ion binding; GO 0010333: terpene synthase activity; GO 0016829: lyase activity
Unigene0011194	-	0	0	0	0.67	0.4	0.55	9.07682	0.000432702	0.00397213	-	-
Unigene0011198	-	15.68	15.44	16.56	58.88	61.83	58.61	1.91108	2.61181e-57	4.3557e-55	-	-
Unigene0011213	At3g06240	1.79	1.51	2	0	0.16	0.08	-4.46489	7.82773e-07	1.09849e-05	-	GO 0005515: protein binding
Unigene0011224	CRPK1	4.55	5.39	3.69	1.21	1.71	0.99	-1.80155	0.00126802	0.010582	-	GO 0004672: protein kinase activity; GO 0005524: ATP binding
Unigene0011229	-	0	0	0	0.37	0.55	0.75	9.12067	0.00262105	0.0202717	-	-
Unigene0011231	At4g34480	56.17	53.74	52.33	24.39	18.61	19.62	-1.37343	2.18105e-05	0.000249865	-	GO 0001871: pattern binding; GO 0003674: molecular function; GO 0003824: catalytic activity; GO 0004553: hydrolase activity, hydrolyzing O-glycosyl compounds; GO 0005488: binding; GO 0008422: beta-glucosidase activity; GO 0015926: glucosidase activity; GO 0016787: hydrolase activity; GO 0016798: hydrolase activity, acting on glycosyl bonds; GO 0030246: carbohydrate binding; GO 0030247: polysaccha…
Unigene0011232	-	2.09	2.27	1.98	0	0.1	0.52	-3.35414	0.00293267	0.022414	-	-
Unigene0011235	BUB3.3	3.12	2.87	3.1	0.57	0.52	0.28	-2.7301	2.07512e-05	0.000238741	-	GO 0003674: molecular function; GO 0003723: RNA binding; GO 0003746: translation elongation factor activity; GO 0005488: binding; GO 0005515: protein binding; GO 0032182: ubiquitin-like protein binding; GO 0043022: ribosome binding; GO 0043130: ubiquitin binding
Unigene0011239	At4g17280	0.09	0.06	0	1.78	2.38	1.67	5.28046	7.62143e-11	1.64051e-09	-	-
Unigene0011240	IMP3	30.25	29.33	38.76	9.5	10.21	7.82	-1.83677	1.25116e-06	1.71365e-05	ko01100: Metabolic pathways; ko01110: Biosynthesis of secondary metabolites; ko00562: Inositol phosphate metabolism; ko00053: Ascorbate and aldarate metabolism; ko04070: Phosphatidylinositol signaling system	GO 0000287: magnesium ion binding; GO 0003674: molecular function; GO 0003824: catalytic activity; GO 0004401: histidinol-phosphatase activity; GO 0005488: binding; GO 0008441: 3'(2'),5'-bisphosphate nucleotidase activity; GO 0008934: inositol monophosphate 1-phosphatase activity; GO 0010347: L-galactose-1-phosphate phosphatase activity; GO 0016787: hydrolase activity; GO 0016788: hydrolase activ…
Unigene0011242	-	13.72	15.36	9.98	0.27	0.42	0.58	-4.94279	2.16423e-40	2.13152e-38	-	GO 0004869: cysteine-type endopeptidase inhibitor activity
Unigene0011288	-	5.5	4.59	4.7	0.31	0.23	0.11	-4.50804	2.55165e-12	6.21115e-11	-	-
Unigene0011289	-	5.02	6.01	4.26	44.44	50.86	72.24	3.45385	1.08065e-90	3.9562e-88	-	-
Unigene0011308	-	1.89	2.65	3.21	0.11	0.48	0.18	-3.33127	0.00034513	0.00322035	-	-
Unigene0011310	surE	2.63	2.21	3	9.9	10.13	17.33	2.25257	6.51092e-31	4.51879e-29	ko01100: Metabolic pathways; ko01110: Biosynthesis of secondary metabolites; ko00230: Purine metabolism; ko00240: Pyrimidine metabolism; ko00760: Nicotinate and nicotinamide metabolism	GO 0008253: 5'-nucleotidase activity; GO 0008254: 3'-nucleotidase activity; GO 0016787: hydrolase activity
Unigene0011312	SPAPJ696.02	25.99	25.13	26.26	88.95	86.87	82.15	1.73717	3.51401e-50	4.8051e-48	-	GO 0003674: molecular function; GO 0003779: actin binding; GO 0005488: binding; GO 0005515: protein binding; GO 0005543: phospholipid binding; GO 0008092: cytoskeletal protein binding; GO 0008289: lipid binding; GO 0035091: phosphatidylinositol binding; GO 0043167: ion binding; GO 0043168: anion binding; GO 0044877: macromolecular complex binding; GO 0046872: metal ion binding; GO 0051015: actin …
Unigene0011313	-	0.74	0.99	0.72	2.33	1.86	2.83	1.51869	3.87379e-05	0.000426456	-	GO 0008028: monocarboxylic acid transmembrane transporter activity; GO 0015129: lactate transmembrane transporter activity
Unigene0011314	-	0	0	0.26	1.91	2.13	4.25	4.99479	3.26228e-05	0.000363227	-	-
Unigene0011342	At1g71900	18.4	17.57	15.93	6.69	5.62	6.42	-1.47038	3.42312e-05	0.000380121	-	GO 0015095: magnesium ion transmembrane transporter activity
Unigene0011362	-	0.29	0.09	0.08	1.33	1.33	2.45	3.47362	4.8898e-08	7.89395e-07	-	-
Unigene0011365	-	9.92	7.44	11.49	0.88	0.75	0.33	-3.87965	2.675e-12	6.49935e-11	-	-
Unigene0011397	-	0.18	0.86	1.8	0	0	0	-9.88671	0.00297913	0.0227312	-	-
Unigene0011398	GID8	66.19	63.12	58.1	28.53	29.69	29.19	-1.10033	0.00384986	0.0284719	-	GO 0005515: protein binding
Unigene0011402	DTX19	0.99	1.07	0.81	1.5	1.97	2.66	1.09484	2.12805e-05	0.000244371	-	GO 0015238: drug transmembrane transporter activity; GO 0015297: antiporter activity; GO 0042910: xenobiotic transporter activity
Unigene0011403	PCMP-H53	5.02	5.1	4.68	1.15	1.12	1.23	-2.08017	2.61777e-08	4.353e-07	-	GO 0003674: molecular function; GO 0003676: nucleic acid binding; GO 0003723: RNA binding; GO 0003824: catalytic activity; GO 0004518: nuclease activity; GO 0004519: endonuclease activity; GO 0005488: binding; GO 0008270: zinc ion binding; GO 0016787: hydrolase activity; GO 0016788: hydrolase activity, acting on ester bonds; GO 0043167: ion binding; GO 0043169: cation binding; GO 0046872: metal i…
Unigene0011411	At3g52320	3.2	2.95	2.6	0.4	0.8	0.73	-2.18068	0.00306721	0.0233123	-	GO 0005515: protein binding
Unigene0011424	dtd3	5.64	5.08	4.8	14.01	14.16	14.52	1.45977	1.69011e-34	1.35047e-32	-	GO 0016787: hydrolase activity; GO 0016788: hydrolase activity, acting on ester bonds
Unigene0011428	BHLH74	2.63	2.81	2.56	0.63	0.48	0.21	-2.59946	0.000225849	0.00218134	-	GO 0046983: protein dimerization activity
Unigene0011434	GDP1	17.53	18.95	12.27	3.43	4.08	4.86	-1.97856	1.60706e-07	2.4437e-06	-	GO 0003674: molecular function; GO 0003676: nucleic acid binding; GO 0003723: RNA binding; GO 0004857: enzyme inhibitor activity; GO 0005488: binding; GO 0010521: telomerase inhibitor activity; GO 0016301: kinase activity; GO 0030234: enzyme regulator activity; GO 0044877: macromolecular complex binding; GO 0070034: telomerase RNA binding; GO 0097159: organic cyclic compound binding; GO 0098772: …
Unigene0011437	IN26	7.53	7.31	10.17	55.82	48.4	40.44	2.53209	1.33019e-47	1.66754e-45	-	-
Unigene0011438	TBL11	10.05	10.23	11.77	0.33	0.36	0.28	-5.0462	2.56555e-43	2.79323e-41	-	-
Unigene0011441	MSR1	30.89	33.13	24.03	3.33	2.34	1.71	-3.57663	1.70522e-29	1.12164e-27	-	-
Unigene0011446	TBL6	2.81	2	3.76	0.19	0.41	0.33	-3.20399	6.60519e-06	8.18655e-05	-	-
Unigene0011447	RGL1	13.08	16.96	9.31	2.49	2.73	2.72	-2.30915	2.36871e-10	4.81444e-09	-	GO 0003887: DNA-directed DNA polymerase activity
Unigene0011449	RH52	6.49	6.61	5.11	27.31	27.4	40.8	2.39092	1.73752e-62	3.34719e-60	-	GO 0000166: nucleotide binding; GO 0003674: molecular function; GO 0003676: nucleic acid binding; GO 0003723: RNA binding; GO 0003724: RNA helicase activity; GO 0003824: catalytic activity; GO 0004003: ATP-dependent DNA helicase activity; GO 0004004: ATP-dependent RNA helicase activity; GO 0004386: helicase activity; GO 0005488: binding; GO 0005524: ATP binding; GO 0008026: ATP-dependent helicase…
Unigene0011450	-	4.89	3.53	3.73	1.23	0.92	0.88	-2.00357	3.41142e-06	4.3898e-05	-	-
Unigene0011451	RPS25D	38.72	31.91	53.68	9.55	10.06	7.24	-2.21095	5.29023e-10	1.04407e-08	ko03010: Ribosome	-
Unigene0011452	RPS25	8.5	7.54	10.36	2.41	1.27	1.23	-2.42674	0.000475607	0.00433524	ko03010: Ribosome	-
Unigene0011457	KLCR2	12.27	16.73	10.37	2.6	3.1	4.22	-1.98868	1.61623e-08	2.76205e-07	-	GO 0005515: protein binding
Unigene0011464	FAO2	1.93	3.06	1.61	6.31	5.43	9.77	1.70447	1.95732e-14	5.57182e-13	-	GO 0000166: nucleotide binding; GO 0003674: molecular function; GO 0003824: catalytic activity; GO 0004148: dihydrolipoyl dehydrogenase activity; GO 0005488: binding; GO 0008767: UDP-galactopyranose mutase activity; GO 0008812: choline dehydrogenase activity; GO 0016491: oxidoreductase activity; GO 0016614: oxidoreductase activity, acting on CH-OH group of donors; GO 0016899: oxidoreductase activ…
Unigene0011471	UGT88B1	40.6	40.6	36.6	11.97	12.33	11.23	-1.72923	7.46842e-13	1.89841e-11	-	GO 0008194: UDP-glycosyltransferase activity
Unigene0011472	At2g31810	22.81	25.71	23.01	8.5	9.46	11.67	-1.27149	0.000912743	0.00785364	ko01100: Metabolic pathways; ko01110: Biosynthesis of secondary metabolites; ko01230: Biosynthesis of amino acids; ko01210: 2-Oxocarboxylic acid metabolism; ko00650: Butanoate metabolism; ko00770: Pantothenate and CoA biosynthesis; ko00290: Valine, leucine and isoleucine biosynthesis; ko00660: C5-Branched dibasic acid metabolism	GO 0003674: molecular function; GO 0003824: catalytic activity; GO 0003941: L-serine ammonia-lyase activity; GO 0003984: acetolactate synthase activity; GO 0004617: phosphoglycerate dehydrogenase activity; GO 0005488: binding; GO 0005515: protein binding; GO 0016740: transferase activity; GO 0016744: transferase activity, transferring aldehyde or ketonic groups; GO 0043621: protein self-associati…
Unigene0011476	At1g51550	11.13	12.11	8.13	3.2	3.71	3.95	-1.53036	0.000624991	0.00556173	-	GO 0005515: protein binding
Unigene0011492	EARLI1	0.12	0.7	0.2	1.16	3.74	0.8	2.48239	0.00317823	0.0240587	-	-
Unigene0011494	NCER1	9.2	11.05	7.16	1.97	1.73	2.47	-2.15136	2.127e-09	3.9766e-08	ko01100: Metabolic pathways; ko00600: Sphingolipid metabolism	GO 0003674: molecular function; GO 0003824: catalytic activity; GO 0016787: hydrolase activity; GO 0016810: hydrolase activity, acting on carbon-nitrogen (but not peptide) bonds; GO 0016811: hydrolase activity, acting on carbon-nitrogen (but not peptide) bonds, in linear amides; GO 0017040: ceramidase activity
Unigene0011504	-	4.22	3.01	2.75	0.89	0.87	0.81	-1.95727	0.00511069	0.036467	-	-
Unigene0011505	COR1.2	6.44	8.25	5.82	0.38	0.92	0.53	-3.48641	2.84959e-17	9.88482e-16	ko00053: Ascorbate and aldarate metabolism	GO 0047834: D-threo-aldose 1-dehydrogenase activity
Unigene0011507	-	1.26	1.2	0.94	0.04	0.09	0.04	-4.32193	0.000116402	0.00118099	-	-
Unigene0011508	-	30.5	26.84	41.03	9.95	11.24	9.67	-1.67248	0.000373132	0.00345915	-	-
Unigene0011510	-	0.79	2.06	2.87	5.72	5.69	5.51	1.56464	0.00151719	0.0124411	-	-
Unigene0011520	-	0.19	0.21	0	0.75	0.64	1.1	2.63807	0.00364781	0.0271349	-	-
Unigene0011527	-	0.06	0.28	0	4.19	3.82	2.11	4.89553	5.116e-12	1.2135e-10	-	-
Unigene0011536	DTX33	8.29	9.16	7.76	1.46	1.88	1.49	-2.3839	2.20792e-11	4.98123e-10	-	GO 0015238: drug transmembrane transporter activity; GO 0015297: antiporter activity; GO 0042910: xenobiotic transporter activity
Unigene0011548	-	5.35	5.57	6.72	1.13	1.45	0.63	-2.45821	1.39846e-05	0.000165301	-	-
Unigene0011560	-	14.47	14.66	14.18	5.32	4.53	4.99	-1.54521	2.15104e-08	3.61682e-07	-	-
Unigene0011566	-	1.39	0.81	0.82	9.58	7.03	6.44	2.93215	1.5043e-10	3.12314e-09	-	-
Unigene0011567	RTNLB5	23.47	22.42	27.64	10.96	9.26	9.03	-1.3299	0.000731916	0.00641815	-	-
Unigene0011572	COG8	33.35	33.76	33.06	10.83	10.95	12.18	-1.56054	1.19367e-08	2.0676e-07	-	GO 0003674: molecular function
Unigene0011587	CPK32	8.49	10.43	5.35	22.66	24.54	30.44	1.67763	7.53907e-24	3.82743e-22	ko04626: Plant-pathogen interaction	GO 0000166: nucleotide binding; GO 0003674: molecular function; GO 0003824: catalytic activity; GO 0004672: protein kinase activity; GO 0004674: protein serine/threonine kinase activity; GO 0004683: calmodulin-dependent protein kinase activity; GO 0005488: binding; GO 0005509: calcium ion binding; GO 0005515: protein binding; GO 0005516: calmodulin binding; GO 0005524: ATP binding; GO 0008144: dr…
Unigene0011594	-	4.74	5.36	5.38	0.7	0.83	1.41	-2.39652	2.68063e-06	3.50588e-05	-	GO 0003674: molecular function; GO 0003824: catalytic activity; GO 0008168: methyltransferase activity; GO 0008170: N-methyltransferase activity; GO 0008276: protein methyltransferase activity; GO 0008757: S-adenosylmethionine-dependent methyltransferase activity; GO 0016273: arginine N-methyltransferase activity; GO 0016274: protein-arginine N-methyltransferase activity; GO 0016740: transferase …
Unigene0011598	CSLC5	3.45	3.9	2.5	0.04	0.38	0.44	-3.51772	3.59292e-06	4.61173e-05	-	GO 0008375: acetylglucosaminyltransferase activity; GO 0016757: transferase activity, transferring glycosyl groups
Unigene0011602	BAG1	1.6	1.5	1.29	13.19	10.38	13.22	3.06702	4.99548e-42	5.1577e-40	-	GO 0003674: molecular function; GO 0005488: binding; GO 0005515: protein binding; GO 0051087: chaperone binding
Unigene0011621	RH7	14.09	16.07	11.09	2.66	1.82	2.97	-2.46908	2.04545e-15	6.2196e-14	-	GO 0000166: nucleotide binding; GO 0003674: molecular function; GO 0003676: nucleic acid binding; GO 0003677: DNA binding; GO 0003723: RNA binding; GO 0003724: RNA helicase activity; GO 0003824: catalytic activity; GO 0004004: ATP-dependent RNA helicase activity; GO 0004386: helicase activity; GO 0005488: binding; GO 0005515: protein binding; GO 0005524: ATP binding; GO 0008026: ATP-dependent hel…
Unigene0011622	RH7	66.47	78.16	38.28	6.74	9.47	14.41	-2.57859	3.34245e-14	9.37821e-13	-	GO 0000166: nucleotide binding; GO 0003674: molecular function; GO 0003676: nucleic acid binding; GO 0003677: DNA binding; GO 0003690: double-stranded DNA binding; GO 0003723: RNA binding; GO 0003824: catalytic activity; GO 0004003: ATP-dependent DNA helicase activity; GO 0004386: helicase activity; GO 0005488: binding; GO 0005515: protein binding; GO 0005524: ATP binding; GO 0008026: ATP-depende…
Unigene0011623	RH7	19.66	21.85	15.13	3.59	3.31	5.48	-2.19381	4.32378e-10	8.58496e-09	-	GO 0003723: RNA binding; GO 0004386: helicase activity; GO 0005524: ATP binding
Unigene0011641	-	1.07	1.44	1.75	0	0	0.09	-5.56478	0.00142804	0.0117805	-	GO 0008168: methyltransferase activity; GO 0008171: O-methyltransferase activity
Unigene0011659	ERF1-1	11.09	8.92	10.6	20.59	22.33	24.41	1.13725	3.68578e-21	1.62284e-19	ko03015: mRNA surveillance pathway	GO 0003674: molecular function; GO 0003676: nucleic acid binding; GO 0003723: RNA binding; GO 0003747: translation release factor activity; GO 0003924: GTPase activity; GO 0005488: binding; GO 0005525: GTP binding; GO 0008079: translation termination factor activity; GO 0008135: translation factor activity, RNA binding; GO 0019001: guanyl nucleotide binding; GO 0031683: G-protein beta/gamma-subun…
Unigene0011660	ERF1-3	158.63	160.02	174.25	53.04	52.97	41.93	-1.73628	3.84042e-10	7.65668e-09	ko03015: mRNA surveillance pathway	GO 0003747: translation release factor activity
Unigene0011661	-	6.36	5.71	5.02	1.1	0.84	0.85	-2.61482	2.04921e-12	5.02137e-11	-	-
Unigene0011664	-	0.59	0.14	0.38	1.64	1.03	2.11	2.10645	0.000916989	0.00788897	-	-
Unigene0011668	-	4.96	4.66	4.18	0.69	0.27	0.45	-3.2909	3.92052e-10	7.81298e-09	-	GO 0008168: methyltransferase activity
Unigene0011673	-	12.39	13.78	7.43	3.37	3.15	5.78	-1.4498	0.00107242	0.00909503	-	-
Unigene0011685	-	0	0	0	2.67	1.06	0.34	10.4059	0.000907318	0.00781016	-	-
Unigene0011703	CLT2	3.48	4.48	3.44	0.13	0.39	0.48	-3.51096	2.45877e-11	5.52007e-10	-	-
Unigene0011712	dfr1	5.69	4.1	5.77	0.08	1.16	0.52	-3.14419	0.000218642	0.00211841	-	-
Unigene0011713	BHLH84	2.85	4.72	2.15	0.31	0.27	0.7	-2.92481	0.000651541	0.0057745	-	GO 0000976: transcription regulatory region sequence-specific DNA binding; GO 0000981: RNA polymerase II transcription factor activity, sequence-specific DNA binding; GO 0001046: core promoter sequence-specific DNA binding; GO 0001047: core promoter binding; GO 0001067: regulatory region nucleic acid binding; GO 0001228: transcriptional activator activity, RNA polymerase II transcription regulato…
Unigene0011716	-	0.96	0.84	1	6.15	6.76	5.83	2.74262	7.95157e-18	2.87439e-16	-	-
Unigene0011724	AtMg01250	6.34	8.69	5.12	0.53	1.07	1.75	-2.58855	3.44728e-09	6.31772e-08	-	GO 0003676: nucleic acid binding; GO 0004523: RNA-DNA hybrid ribonuclease activity
Unigene0011730	UBICEP52-7	12.47	12.25	19.24	5.36	4.98	3.78	-1.63845	0.000180902	0.00177825	ko03010: Ribosome	GO 0003735: structural constituent of ribosome; GO 0005515: protein binding
Unigene0011734	-	3.91	2.85	3.78	0.13	0.44	0.69	-3.06438	0.00028982	0.00274354	-	-
Unigene0011736	RABH1E	0.12	0.5	0.03	1.15	1.24	1.26	2.48938	7.95335e-05	0.000832858	-	GO 0003924: GTPase activity; GO 0005525: GTP binding
Unigene0011756	-	1.63	1.2	1.35	0	0.25	0	-4.0635	0.00148988	0.012239	-	-
Unigene0011761	At4g19900	42.82	47.35	44.27	11.52	10	10.46	-2.07172	6.87494e-16	2.16794e-14	-	GO 0016757: transferase activity, transferring glycosyl groups
Unigene0011762	At4g19900	32.84	32.53	32.6	8.58	7.06	7.28	-2.09573	3.6336e-10	7.26009e-09	-	GO 0005515: protein binding
Unigene0011768	CYCD4-1	6.57	5.73	4.94	0.27	0.2	0.28	-4.52273	3.00121e-18	1.11157e-16	-	GO 0016409: palmitoyltransferase activity
Unigene0011773	-	0.96	1.77	0.81	0	0	0	-10.2046	0.00726129	0.0496089	-	-
Unigene0011786	SAT4	30.67	32.88	32.79	11.65	10.32	9.71	-1.60456	2.19248e-07	3.28336e-06	ko01100: Metabolic pathways; ko01110: Biosynthesis of secondary metabolites; ko01200: Carbon metabolism; ko01230: Biosynthesis of amino acids; ko00270: Cysteine and methionine metabolism; ko00920: Sulfur metabolism	GO 0003977: UDP-N-acetylglucosamine diphosphorylase activity; GO 0008666: 2,3,4,5-tetrahydropyridine-2,6-dicarboxylate N-succinyltransferase activity; GO 0008780: acyl-[acyl-carrier-protein]-UDP-N-acetylglucosamine O-acyltransferase activity; GO 0009001: serine O-acetyltransferase activity; GO 0016410: N-acyltransferase activity; GO 0019134: glucosamine-1-phosphate N-acetyltransferase activity
Unigene0011795	-	0	0.15	0.16	0.95	1.46	1.79	3.76005	3.26968e-08	5.3796e-07	-	-
Unigene0011804	PCMP-E90	0.6	1.01	1.4	0	0	0.12	-4.64866	0.00255769	0.0198301	-	-
Unigene0011809	At5g47840	12.75	11.01	14.32	4.2	1.82	2.73	-2.12168	2.2924e-06	3.03136e-05	ko01100: Metabolic pathways; ko01110: Biosynthesis of secondary metabolites; ko00230: Purine metabolism; ko00730: Thiamine metabolism	GO 0004017: adenylate kinase activity; GO 0004385: guanylate kinase activity
Unigene0011814	NPC4	19.12	21.85	13.83	2.45	3.01	3.32	-2.64188	4.06677e-17	1.39335e-15	ko01100: Metabolic pathways; ko01110: Biosynthesis of secondary metabolites; ko00564: Glycerophospholipid metabolism; ko00562: Inositol phosphate metabolism; ko00565: Ether lipid metabolism	GO 0004629: phospholipase C activity; GO 0016788: hydrolase activity, acting on ester bonds
Unigene0011817	-	1.31	1.91	2.08	21.99	22.81	14.83	3.49197	2.51034e-46	3.0075e-44	-	-
Unigene0011826	At4g26450	25.65	25.64	22.05	49.16	48.18	55.44	1.05878	1.41534e-32	1.05053e-30	-	-
Unigene0011830	RGLG2	24.18	23.74	20.14	63.51	68.28	82.3	1.65334	6.50024e-56	1.04975e-53	-	GO 0003674: molecular function; GO 0003824: catalytic activity; GO 0004842: ubiquitin-protein transferase activity; GO 0005488: binding; GO 0016740: transferase activity; GO 0019787: ubiquitin-like protein transferase activity; GO 0043167: ion binding; GO 0043169: cation binding; GO 0046872: metal ion binding
Unigene0011833	-	0	0.08	0	1.64	1.78	3.16	6.36194	2.87688e-08	4.76833e-07	-	GO 0003723: RNA binding; GO 0005515: protein binding
Unigene0011840	BC10	13.53	10.05	13.66	1.69	0.63	0.74	-3.60525	5.35891e-16	1.70273e-14	-	GO 0016757: transferase activity, transferring glycosyl groups
Unigene0011851	-	41.16	35.14	33.94	147.73	145.55	150.85	2.01033	1.02018e-58	1.76543e-56	-	-
Unigene0011853	At2g40280	1.69	1.41	0.75	0	0.07	0	-5.78136	0.00134145	0.0111281	-	GO 0003674: molecular function; GO 0003824: catalytic activity; GO 0008168: methyltransferase activity; GO 0008757: S-adenosylmethionine-dependent methyltransferase activity; GO 0016740: transferase activity; GO 0016741: transferase activity, transferring one-carbon groups
Unigene0011856	-	68.57	60.51	78.47	17.03	17.37	12.79	-2.13691	3.96208e-13	1.02788e-11	-	-
Unigene0011867	DAAT	12.66	9.93	12.99	2.32	3.54	1.92	-2.19322	2.53849e-06	3.33565e-05	ko00790: Folate biosynthesis	GO 0003824: catalytic activity; GO 0004084: branched-chain-amino-acid transaminase activity; GO 0008696: 4-amino-4-deoxychorismate lyase activity; GO 0047810: D-alanine 2-oxoglutarate aminotransferase activity
Unigene0011870	SRF7	11.21	11.14	8.45	1.63	1.78	1.78	-2.56912	1.29856e-18	4.89839e-17	-	GO 0000166: nucleotide binding; GO 0003674: molecular function; GO 0003824: catalytic activity; GO 0004672: protein kinase activity; GO 0004674: protein serine/threonine kinase activity; GO 0004675: transmembrane receptor protein serine/threonine kinase activity; GO 0004888: transmembrane signaling receptor activity; GO 0005488: binding; GO 0005515: protein binding; GO 0005524: ATP binding; GO 00…
Unigene0011872	-	6.43	8.44	5.86	0.72	2.29	2.06	-2.03166	0.00281254	0.0215946	-	-
Unigene0011891	ZOX1	0.93	1.17	0.41	14.72	14.87	27.29	4.50216	1.51446e-62	2.93595e-60	ko00908: Zeatin biosynthesis	GO 0008194: UDP-glycosyltransferase activity
Unigene0011892	ZOX1	21.82	23.09	16.46	3.29	3.17	3.7	-2.59463	9.62651e-18	3.45135e-16	ko00908: Zeatin biosynthesis	GO 0008194: UDP-glycosyltransferase activity
Unigene0011895	-	27.89	24.78	29.03	4.99	3.52	2.46	-2.89677	8.73252e-15	2.55307e-13	-	-
Unigene0011917	At5g37930	1.62	1.77	1.5	0	0.03	0.02	-6.61176	1.82003e-06	2.4415e-05	ko04120: Ubiquitin mediated proteolysis	GO 0003674: molecular function; GO 0003824: catalytic activity; GO 0004842: ubiquitin-protein transferase activity; GO 0005488: binding; GO 0008270: zinc ion binding; GO 0016740: transferase activity; GO 0019787: ubiquitin-like protein transferase activity; GO 0043167: ion binding; GO 0043169: cation binding; GO 0046872: metal ion binding; GO 0046914: transition metal ion binding; GO 0061630: ubi…
Unigene0011923	-	0.09	0.33	0.29	1.32	1.75	1.19	2.58496	0.000714573	0.00627925	-	-
Unigene0011930	LCV2	27.34	27.75	29.74	12.92	11.23	10.21	-1.30384	0.00187984	0.0150495	-	-
Unigene0011992	-	0.87	1.16	1.28	0	0.03	0.29	-3.37069	0.00696017	0.0478505	-	-
Unigene0012024	XTH22	94.44	95.97	87.01	43.58	43.71	44.64	-1.0723	0.00233265	0.0182517	ko04075: Plant hormone signal transduction	GO 0003674: molecular function; GO 0003824: catalytic activity; GO 0004553: hydrolase activity, hydrolyzing O-glycosyl compounds; GO 0016740: transferase activity; GO 0016757: transferase activity, transferring glycosyl groups; GO 0016758: transferase activity, transferring hexosyl groups; GO 0016762: xyloglucan xyloglucosyl transferase activity; GO 0016787: hydrolase activity; GO 0016798: hydrol…
Unigene0012027	TSN1	0.23	0.33	0.2	0.52	1.02	0.61	1.50027	0.00704697	0.048364	-	GO 0003674: molecular function; GO 0003676: nucleic acid binding; GO 0003824: catalytic activity; GO 0004518: nuclease activity; GO 0005488: binding; GO 0016787: hydrolase activity; GO 0016788: hydrolase activity, acting on ester bonds; GO 0097159: organic cyclic compound binding; GO 1901363: heterocyclic compound binding
Unigene0012028	TSN1	168.24	180.09	146.14	75.48	76.95	86.53	-1.04911	0.00117581	0.00988789	-	GO 0003674: molecular function; GO 0003676: nucleic acid binding; GO 0003824: catalytic activity; GO 0004518: nuclease activity; GO 0005488: binding; GO 0016787: hydrolase activity; GO 0016788: hydrolase activity, acting on ester bonds; GO 0097159: organic cyclic compound binding; GO 1901363: heterocyclic compound binding
Unigene0012041	At3g22104	1.12	1.3	2.2	0.15	0.23	0.02	-3.52982	0.000571348	0.00512756	-	GO 0005515: protein binding
Unigene0012053	UBC24	15.76	17.67	11.36	2.88	3.37	3.98	-2.13037	4.9322e-10	9.75295e-09	ko04120: Ubiquitin mediated proteolysis	GO 0000166: nucleotide binding; GO 0003674: molecular function; GO 0003824: catalytic activity; GO 0004842: ubiquitin-protein transferase activity; GO 0005488: binding; GO 0005515: protein binding; GO 0005524: ATP binding; GO 0008144: drug binding; GO 0016740: transferase activity; GO 0017076: purine nucleotide binding; GO 0019787: ubiquitin-like protein transferase activity; GO 0019899: enzyme b…
Unigene0012080	AMS	1.43	2.14	0.72	0.11	0.12	0.15	-3.49691	0.00031751	0.00298171	-	GO 0003674: molecular function; GO 0003676: nucleic acid binding; GO 0003677: DNA binding; GO 0003700: transcription factor activity, sequence-specific DNA binding; GO 0005488: binding; GO 0005515: protein binding; GO 0046983: protein dimerization activity; GO 0097159: organic cyclic compound binding; GO 1901363: heterocyclic compound binding
Unigene0012081	osgep	29.82	31.29	33.24	11.85	10.51	9.88	-1.54917	1.93915e-07	2.92208e-06	-	GO 0003725: double-stranded RNA binding; GO 0003998: acylphosphatase activity
Unigene0012087	UGT29	26.76	29.27	19.67	2.67	2.69	4.14	-2.99429	4.07219e-23	2.00425e-21	-	GO 0008194: UDP-glycosyltransferase activity; GO 0008270: zinc ion binding; GO 0016758: transferase activity, transferring hexosyl groups
Unigene0012091	UGAT	1.53	3.62	2.01	21.39	15.6	34.09	3.31141	1.88599e-22	8.88739e-21	-	GO 0008194: UDP-glycosyltransferase activity
Unigene0012104	coq6	24.29	25.82	26.28	6.25	6.36	4.87	-2.12768	5.35025e-11	1.16944e-09	ko01100: Metabolic pathways; ko01110: Biosynthesis of secondary metabolites; ko00130: Ubiquinone and other terpenoid-quinone biosynthesis	GO 0000166: nucleotide binding; GO 0003674: molecular function; GO 0003824: catalytic activity; GO 0004497: monooxygenase activity; GO 0004506: squalene monooxygenase activity; GO 0005488: binding; GO 0016491: oxidoreductase activity; GO 0016701: oxidoreductase activity, acting on single donors with incorporation of molecular oxygen; GO 0016705: oxidoreductase activity, acting on paired donors, w…
Unigene0012107	SGF29A	8.53	9.37	10.81	29.31	35.86	27.02	1.68306	2.73651e-23	1.36144e-21	-	-
Unigene0012108	EFL1	13.57	13.62	13.19	6.21	3.89	5.14	-1.40578	0.000170311	0.00168152	ko03008: Ribosome biogenesis in eukaryotes	GO 0003743: translation initiation factor activity; GO 0003746: translation elongation factor activity; GO 0003747: translation release factor activity; GO 0003924: GTPase activity; GO 0004781: sulfate adenylyltransferase (ATP) activity; GO 0005525: GTP binding
Unigene0012122	MAP70.1	7.82	11.31	5.11	1.93	2.29	3.67	-1.61929	0.00168395	0.013661	-	GO 0008017: microtubule binding
Unigene0012130	PUB34	1.03	1.24	0.94	2.96	2.31	4.17	1.55621	3.73772e-10	7.46163e-09	-	GO 0000166: nucleotide binding; GO 0003674: molecular function; GO 0003824: catalytic activity; GO 0004672: protein kinase activity; GO 0004674: protein serine/threonine kinase activity; GO 0004842: ubiquitin-protein transferase activity; GO 0005488: binding; GO 0005524: ATP binding; GO 0008144: drug binding; GO 0016301: kinase activity; GO 0016740: transferase activity; GO 0016772: transferase a…
Unigene0012150	-	0.08	0.05	0.14	1.12	1.3	0.7	3.53051	0.000564254	0.00507084	-	-
Unigene0012160	At5g46580	5.22	6.15	5.39	1.08	0.85	0.89	-2.57126	1.31761e-09	2.50829e-08	-	-
Unigene0012166	-	0	0	0	2.03	1.86	3.65	11.2954	8.53741e-16	2.67383e-14	-	-
Unigene0012170	At3g50520	13.44	12.03	15.2	2.83	4.7	3.71	-1.85532	4.49423e-05	0.000490236	ko01100: Metabolic pathways; ko01110: Biosynthesis of secondary metabolites; ko01200: Carbon metabolism; ko01230: Biosynthesis of amino acids; ko00010: Glycolysis / Gluconeogenesis; ko00260: Glycine, serine and threonine metabolism	GO 0003674: molecular function; GO 0003824: catalytic activity; GO 0008969: phosphohistidine phosphatase activity; GO 0016787: hydrolase activity; GO 0016788: hydrolase activity, acting on ester bonds; GO 0016791: phosphatase activity; GO 0042578: phosphoric ester hydrolase activity
Unigene0012178	-	9.81	10.99	15.92	203.21	214.29	141.17	3.92736	1.48758e-73	3.80763e-71	-	GO 0009055: electron carrier activity
Unigene0012191	-	0.73	0.42	0.27	38.63	41.44	30.75	6.28618	3.67312e-67	8.09408e-65	-	-
Unigene0012198	RE1	0.56	0.27	0.35	0.6	1.11	1.27	1.33653	0.00146326	0.0120439	-	-
Unigene0012202	At5g15010	6.06	6.66	6.07	1.4	1.11	1.16	-2.35611	6.67529e-08	1.06068e-06	-	GO 0003674: molecular function; GO 0003676: nucleic acid binding; GO 0003723: RNA binding; GO 0003824: catalytic activity; GO 0004518: nuclease activity; GO 0004519: endonuclease activity; GO 0005488: binding; GO 0016787: hydrolase activity; GO 0016788: hydrolase activity, acting on ester bonds; GO 0097159: organic cyclic compound binding; GO 1901363: heterocyclic compound binding
Unigene0012216	-	4.97	5.02	4.07	16.61	19.31	19.16	1.96993	5.59817e-43	5.98855e-41	-	-
Unigene0012217	-	9.8	9.44	10.38	2.44	2.28	1.81	-2.18142	5.16202e-08	8.31735e-07	-	GO 0005515: protein binding
Unigene0012220	SAC9	46.32	50.42	37.79	20.37	18.37	25.07	-1.07607	0.00237543	0.0185595	-	GO 0000166: nucleotide binding; GO 0003674: molecular function; GO 0003824: catalytic activity; GO 0004672: protein kinase activity; GO 0005102: receptor binding; GO 0005488: binding; GO 0005515: protein binding; GO 0005524: ATP binding; GO 0008144: drug binding; GO 0016301: kinase activity; GO 0016740: transferase activity; GO 0016772: transferase activity, transferring phosphorus-containing gro…
Unigene0012225	-	2.4	3.23	1.54	0.11	0	0.14	-4.84197	8.44234e-06	0.000103147	-	-
Unigene0012226	At5g56590	110.65	114.82	87.3	3.54	1.09	2.36	-5.48367	1.24404e-27	7.5306e-26	-	GO 0004553: hydrolase activity, hydrolyzing O-glycosyl compounds
Unigene0012232	-	3.53	3.33	3.59	0.91	0.67	0.79	-2.14054	0.000565352	0.00508021	-	GO 0003677: DNA binding; GO 0004803: transposase activity; GO 0016788: hydrolase activity, acting on ester bonds
Unigene0012234	-	1.6	0.78	0.25	8.36	10.89	14.61	3.68645	1.12753e-18	4.26549e-17	-	GO 0008289: lipid binding
Unigene0012248	BACOVA_02659	4.02	5.02	3.49	0.27	0.05	0.35	-4.22508	2.36478e-12	5.76851e-11	ko01100: Metabolic pathways; ko01110: Biosynthesis of secondary metabolites; ko00500: Starch and sucrose metabolism; ko00940: Phenylpropanoid biosynthesis; ko00460: Cyanoamino acid metabolism	GO 0003674: molecular function; GO 0003824: catalytic activity; GO 0004553: hydrolase activity, hydrolyzing O-glycosyl compounds; GO 0008422: beta-glucosidase activity; GO 0015926: glucosidase activity; GO 0016787: hydrolase activity; GO 0016798: hydrolase activity, acting on glycosyl bonds
Unigene0012258	TOGT1	83.57	101.73	63.01	3.09	1.79	1.69	-5.24011	3.29404e-81	1.00897e-78	ko01110: Biosynthesis of secondary metabolites; ko00940: Phenylpropanoid biosynthesis	GO 0008194: UDP-glycosyltransferase activity
Unigene0012259	TOGT1	122.35	156.39	56.58	15.02	13.43	28.8	-2.55019	1.84145e-05	0.000213515	-	GO 0008194: UDP-glycosyltransferase activity
Unigene0012274	At2g36330	38.07	36.59	31.03	12.45	13.17	17.99	-1.27711	0.00057872	0.00518462	-	-
Unigene0012279	PSL4	13.73	12.74	12.77	3.25	4.5	5.2	-1.59937	0.000192161	0.00188008	-	-
Unigene0012286	XRN3	2.56	2.78	1.23	0.2	0.17	0.48	-2.95036	7.97815e-07	1.11847e-05	-	GO 0003676: nucleic acid binding; GO 0004527: exonuclease activity
Unigene0012287	-	9.36	8.16	9.41	1.95	0.5	0.82	-3.04185	1.47063e-07	2.24408e-06	-	-
Unigene0012289	Bp10	17.62	16.19	15.94	6.27	5.74	6.52	-1.42483	2.78944e-05	0.000314081	-	GO 0003674: molecular function; GO 0003824: catalytic activity; GO 0005375: copper ion transmembrane transporter activity; GO 0005488: binding; GO 0005507: copper ion binding; GO 0016491: oxidoreductase activity; GO 0043167: ion binding; GO 0043169: cation binding; GO 0046872: metal ion binding; GO 0046914: transition metal ion binding
Unigene0012304	NFD5	42.64	50.91	31.8	6.55	4.1	7.24	-2.80874	3.82385e-25	2.06205e-23	-	GO 0003674: molecular function; GO 0003676: nucleic acid binding; GO 0003723: RNA binding; GO 0003824: catalytic activity; GO 0004518: nuclease activity; GO 0004519: endonuclease activity; GO 0005488: binding; GO 0016787: hydrolase activity; GO 0016788: hydrolase activity, acting on ester bonds; GO 0097159: organic cyclic compound binding; GO 1901363: heterocyclic compound binding
Unigene0012310	TMEM230	76.29	77.27	84.23	206.52	200.15	188.15	1.32277	1.39926e-30	9.60254e-29	-	-
Unigene0012321	-	1.45	0.94	0.47	0	0	0	-9.89684	0.000596923	0.00533313	-	-
Unigene0012325	-	0.54	0.65	0.58	11.89	10.13	7.65	4.06718	8.74899e-26	4.8256e-24	-	-
Unigene0012326	-	55.44	57.37	49.26	14.42	13.01	14.98	-1.93414	6.84111e-14	1.87259e-12	-	-
Unigene0012337	CPK32	4.69	5.33	2.65	12.53	10.29	13.09	1.50297	1.73296e-16	5.70742e-15	ko04626: Plant-pathogen interaction	GO 0000166: nucleotide binding; GO 0003674: molecular function; GO 0003824: catalytic activity; GO 0004672: protein kinase activity; GO 0004674: protein serine/threonine kinase activity; GO 0004683: calmodulin-dependent protein kinase activity; GO 0005488: binding; GO 0005509: calcium ion binding; GO 0005515: protein binding; GO 0005516: calmodulin binding; GO 0005524: ATP binding; GO 0008144: dr…
Unigene0012339	At5g49980	33.26	32.05	36.84	11.61	9.91	9.13	-1.73673	6.79076e-09	1.20861e-07	-	GO 0005515: protein binding
Unigene0012340	At5g49980	110.93	104.54	122.36	39.17	36.92	33.17	-1.62853	3.54141e-09	6.47861e-08	-	GO 0005515: protein binding
Unigene0012341	-	56.6	48.79	49.03	10.4	10.1	8.96	-2.39003	1.47611e-15	4.55166e-14	-	-
Unigene0012342	-	102.68	102.57	93.42	13.91	18.03	18.28	-2.57222	3.41017e-30	2.30922e-28	-	-
Unigene0012343	-	48.85	49.49	62.08	5.56	4.14	3.46	-3.60762	7.34869e-39	6.90461e-37	-	-
Unigene0012345	-	0.88	1.58	1.37	0	0.06	0	-5.99624	0.000741404	0.00649267	-	-
Unigene0012357	MTPC4	18.7	19.28	18.73	1.2	1.57	1.79	-3.6365	3.43882e-31	2.41401e-29	-	GO 0003674: molecular function; GO 0005215: transporter activity; GO 0008324: cation transmembrane transporter activity; GO 0015075: ion transmembrane transporter activity; GO 0015562: efflux transmembrane transporter activity; GO 0022857: transmembrane transporter activity
Unigene0012374	MES17	13.9	14.28	16.41	32.42	34.53	35.02	1.19335	4.25003e-19	1.65271e-17	-	-
Unigene0012376	NFYB3	1.17	0.97	0.71	1.12	2.83	1.99	1.0595	0.00123464	0.0103287	-	GO 0003677: DNA binding
Unigene0012381	At5g09300	1.97	2.42	1.54	2.76	3.92	5.36	1.02173	3.05721e-08	5.04719e-07	ko01100: Metabolic pathways; ko01110: Biosynthesis of secondary metabolites; ko00280: Valine, leucine and isoleucine degradation; ko00640: Propanoate metabolism	GO 0003674: molecular function; GO 0003824: catalytic activity; GO 0003826: alpha-ketoacid dehydrogenase activity; GO 0003863: 3-methyl-2-oxobutanoate dehydrogenase (2-methylpropanoyl-transferring) activity; GO 0004739: pyruvate dehydrogenase (acetyl-transferring) activity; GO 0005488: binding; GO 0016491: oxidoreductase activity; GO 0016624: oxidoreductase activity, acting on the aldehyde or oxo…
Unigene0012406	NLP2	8.84	10.14	5.02	1.37	0.98	1.75	-2.54934	6.22217e-11	1.35039e-09	-	GO 0005515: protein binding
Unigene0012407	-	5.9	7.35	5.31	0.87	0.34	0.59	-3.36613	5.24518e-12	1.24094e-10	-	-
Unigene0012428	At2g44920	4.21	5.57	3.9	1.35	0	0.61	-2.80314	0.00341279	0.0256022	-	-
Unigene0012432	-	0.96	0.79	0.74	0.08	0	0.08	-3.96	0.00425256	0.0310552	-	GO 0015220: choline transmembrane transporter activity
Unigene0012438	-	4.31	3.63	3.87	0.71	1.42	0.73	-2.04592	0.00106178	0.00901645	-	GO 0016788: hydrolase activity, acting on ester bonds
Unigene0012443	PER72	1.56	1.95	2.54	0	0	0	-10.9778	4.98391e-07	7.14687e-06	ko01100: Metabolic pathways; ko01110: Biosynthesis of secondary metabolites; ko00940: Phenylpropanoid biosynthesis	GO 0003674: molecular function; GO 0003824: catalytic activity; GO 0004601: peroxidase activity; GO 0005488: binding; GO 0016209: antioxidant activity; GO 0016491: oxidoreductase activity; GO 0016684: oxidoreductase activity, acting on peroxide as acceptor; GO 0020037: heme binding; GO 0043167: ion binding; GO 0043169: cation binding; GO 0046872: metal ion binding; GO 0046906: tetrapyrrole bindin…
Unigene0012444	METK2	5.67	8.43	4.65	0.75	0.95	1.21	-2.6878	5.82178e-09	1.04261e-07	ko01100: Metabolic pathways; ko01110: Biosynthesis of secondary metabolites; ko01230: Biosynthesis of amino acids; ko00270: Cysteine and methionine metabolism	GO 0000166: nucleotide binding; GO 0003674: molecular function; GO 0003824: catalytic activity; GO 0004478: methionine adenosyltransferase activity; GO 0005488: binding; GO 0005524: ATP binding; GO 0008144: drug binding; GO 0008836: diaminopimelate decarboxylase activity; GO 0016740: transferase activity; GO 0016765: transferase activity, transferring alkyl or aryl (other than methyl) groups; GO …
Unigene0012456	AP3M	0.57	0.8	0.55	4.66	3.73	5.11	2.81378	1.71904e-35	1.43472e-33	-	-
Unigene0012458	-	0	0	0	2.93	2.95	5.19	11.8494	7.22785e-09	1.28267e-07	-	-
Unigene0012459	-	2.08	2.9	2.07	10.52	14.2	18.1	2.60259	1.49707e-40	1.48239e-38	-	-
Unigene0012489	RH29	28.04	32.44	21.3	9.19	7.4	12.47	-1.49271	1.85319e-05	0.000214822	-	GO 0000166: nucleotide binding; GO 0003674: molecular function; GO 0003676: nucleic acid binding; GO 0003688: DNA replication origin binding; GO 0003723: RNA binding; GO 0003724: RNA helicase activity; GO 0003824: catalytic activity; GO 0004003: ATP-dependent DNA helicase activity; GO 0004004: ATP-dependent RNA helicase activity; GO 0004386: helicase activity; GO 0005488: binding; GO 0005524: ATP…
Unigene0012494	-	0.12	0.34	0.05	1.46	0.91	1.66	2.98221	4.73686e-05	0.000514504	-	-
Unigene0012515	At1g04970	4.24	4.88	5.44	1.17	1.25	1.96	-1.73301	0.00249197	0.019368	-	GO 0001530: lipopolysaccharide binding; GO 0003674: molecular function; GO 0005488: binding; GO 0008289: lipid binding; GO 0097367: carbohydrate derivative binding
Unigene0012517	MYB73	129.67	117.93	134.22	384.95	384.94	352.99	1.55624	4.66282e-41	4.70326e-39	-	GO 0003676: nucleic acid binding; GO 0005524: ATP binding; GO 0016818: hydrolase activity, acting on acid anhydrides, in phosphorus-containing anhydrides
Unigene0012520	frr	38.68	35.78	38.96	6.46	4.88	4.51	-2.83912	8.17216e-22	3.73045e-20	-	GO 0008135: translation factor activity, RNA binding
Unigene0012554	IMPA1	52.07	50.47	57.63	11.7	10.72	10.56	-2.27994	5.59109e-20	2.29564e-18	-	GO 0005515: protein binding; GO 0061608: nuclear import signal receptor activity
Unigene0012564	At1g16060	0.84	0.51	0.43	1.23	2.28	4.54	2.17711	4.65645e-06	5.88719e-05	-	GO 0003700: transcription factor activity, sequence-specific DNA binding
Unigene0012605	At4g24160	21.69	20.72	22.09	124.19	126.51	107.97	2.47529	3.54186e-80	1.06013e-77	-	GO 0003674: molecular function; GO 0003824: catalytic activity; GO 0003841: 1-acylglycerol-3-phosphate O-acyltransferase activity; GO 0004301: epoxide hydrolase activity; GO 0004620: phospholipase activity; GO 0004623: phospholipase A2 activity; GO 0008374: O-acyltransferase activity; GO 0016298: lipase activity; GO 0016411: acylglycerol O-acyltransferase activity; GO 0016740: transferase activit…
Unigene0012609	-	7.59	6.6	7.2	2.76	2.43	2.26	-1.52162	0.00114951	0.00968713	-	-
Unigene0012625	-	0.81	3.36	0.41	0	0	0	-10.5762	0.00719406	0.0492155	-	-
Unigene0012661	CYCP3-1	6.39	7.02	6.45	2.14	1.45	1.42	-1.98698	1.57138e-05	0.000184246	-	GO 0003674: molecular function; GO 0005488: binding; GO 0005515: protein binding; GO 0019899: enzyme binding; GO 0019900: kinase binding; GO 0019901: protein kinase binding
Unigene0012683	ADNT1	58.87	52.57	71.11	17.46	15.81	13.55	-1.96309	2.52812e-10	5.12824e-09	-	-
Unigene0012695	-	15.56	14.36	18.22	73.38	88.55	55.65	2.17624	4.83878e-32	3.50936e-30	-	-
Unigene0012740	-	0	0	0	0.68	0.93	0.77	9.63178	0.00291363	0.0222796	-	-
Unigene0012741	-	0	0	0	2.27	4.58	5.23	11.9754	2.01367e-13	5.33092e-12	-	-
Unigene0012745	At5g64460	0.59	0.73	0.09	1.59	1.13	1.35	1.52933	0.00362543	0.0269946	-	-
Unigene0012760	-	0	0	0	0	0.98	0.28	8.71425	0.00452656	0.0327878	-	-
Unigene0012764	At4g28440	18.18	18.99	26.26	5.91	4.05	2.81	-2.31241	9.47334e-08	1.47891e-06	ko03420: Nucleotide excision repair; ko03030: DNA replication; ko03440: Homologous recombination; ko03430: Mismatch repair	-
Unigene0012777	-	0.54	0.15	0.1	2	1.46	1.47	2.64166	2.27831e-05	0.000260034	-	GO 0005515: protein binding
Unigene0012809	PDR2	39.8	40.86	33.79	11.68	12.31	15.3	-1.54248	1.01001e-09	1.94488e-08	-	GO 0000166: nucleotide binding; GO 0003674: molecular function; GO 0003824: catalytic activity; GO 0004008: copper-exporting ATPase activity; GO 0004647: phosphoserine phosphatase activity; GO 0005215: transporter activity; GO 0005375: copper ion transmembrane transporter activity; GO 0005384: manganese ion transmembrane transporter activity; GO 0005388: calcium-transporting ATPase activity; GO 0…
Unigene0012829	-	8.38	6.19	8.14	3.59	2.4	2.05	-1.49806	0.00282269	0.0216689	-	-
Unigene0012836	-	0	0	0	0.41	0.26	1.15	9.24476	0.00375563	0.0278557	-	-
Unigene0012837	-	0	0	0	0.36	0.69	1.79	9.88671	1.08901e-06	1.50457e-05	-	-
Unigene0012845	-	0.04	0	0	1.74	2.28	0.83	6.92184	2.11897e-08	3.56616e-07	-	-
Unigene0012853	-	3.43	3.49	3.6	8.64	8.38	7.35	1.21197	1.85832e-10	3.82017e-09	-	-
Unigene0012859	SBT2.6	3.72	4.72	3.98	0.37	0.32	0.1	-3.97467	3.21743e-13	8.40391e-12	-	GO 0004252: serine-type endopeptidase activity; GO 0008236: serine-type peptidase activity
Unigene0012872	BOR1	65.56	72.13	54.68	3.52	1.01	1.76	-4.93468	4.0421e-16	1.29238e-14	-	GO 0003674: molecular function; GO 0005215: transporter activity; GO 0005452: inorganic anion exchanger activity; GO 0008509: anion transmembrane transporter activity; GO 0015075: ion transmembrane transporter activity; GO 0015103: inorganic anion transmembrane transporter activity; GO 0015291: secondary active transmembrane transporter activity; GO 0015297: antiporter activity; GO 0015301: anion…
Unigene0012877	CXE18	97.24	92.58	117.58	11.53	10.97	10.28	-3.22923	6.22998e-41	6.2497e-39	-	GO 0016787: hydrolase activity; GO 0047746: chlorophyllase activity
Unigene0012878	-	1.28	3.4	1.19	12.19	13.14	21.07	2.98269	9.63871e-17	3.23958e-15	-	-
Unigene0012881	-	0.09	0.03	0	0.63	0.99	1.35	4.62936	4.35845e-06	5.53403e-05	-	-
Unigene0012884	PCMP-H42	2.71	3.4	1.93	0.78	0.26	0.47	-2.41265	0.000306485	0.00288584	-	GO 0008270: zinc ion binding
Unigene0012893	PRXIIE	30.14	26.15	30.15	6.05	4.68	6.93	-2.29121	1.15192e-13	3.09865e-12	-	GO 0003674: molecular function; GO 0003824: catalytic activity; GO 0004601: peroxidase activity; GO 0016209: antioxidant activity; GO 0016491: oxidoreductase activity; GO 0016684: oxidoreductase activity, acting on peroxide as acceptor; GO 0051920: peroxiredoxin activity
Unigene0012896	-	21.89	24.31	20.74	50.9	54.55	59.48	1.30091	2.33058e-33	1.77723e-31	-	-
[truncated: 8,768 more rows]

## Sheet: Table S4
Table S4. Differential expression genes correlated to CA with Pearson correlation coefficients > 0.9
Gene ID	Symbol	Coefficients	P value	Fpkm value						Log2 FC value	FDR value	KEGG pathway	GO function
				Control-1	Control-2	Control-3	H-1	H-2	H-3
[truncated: 463 more rows]
